# Supplementary material for: De novo antibody identification in human blood from full-length single B cell transcriptomics and matching haplotype-resolved germline assemblies
Source: Genome Res. 2025 Apr;35(4):929–41. doi: 10.1101/gr.279392.124 (PMC12047243; doi:10.1101/gr.279392.124)
Supplement: Supplement 3 [file Supplemental_Code.zip]

Archive with 101 entries (88 files):
- ig_consensus_pipeline-main/
- ig_consensus_pipeline-main/.pre-commit-config.yaml
- ig_consensus_pipeline-main/environment.yml
- ig_consensus_pipeline-main/LICENSE
- ig_consensus_pipeline-main/README.md
- ig_consensus_pipeline-main/Snakefile
- ig_consensus_pipeline-main/config/
- ig_consensus_pipeline-main/config/cDNA_basecall.csv
- ig_consensus_pipeline-main/config/config.yml
- ig_consensus_pipeline-main/config/gDNA_assembly.csv
- ig_consensus_pipeline-main/config/gDNA_basecall.csv
- ig_consensus_pipeline-main/config/roi_coordinates.csv
- ig_consensus_pipeline-main/envs/
- ig_consensus_pipeline-main/envs/bedtools.yml
- ig_consensus_pipeline-main/envs/bioawk.yml
- ig_consensus_pipeline-main/envs/blast.yml
- ig_consensus_pipeline-main/envs/changeo.yml
- ig_consensus_pipeline-main/envs/flye.yml
- ig_consensus_pipeline-main/envs/igblast.yml
- ig_consensus_pipeline-main/envs/medaka.yml
- ig_consensus_pipeline-main/envs/minimap2.yml
- ig_consensus_pipeline-main/envs/modkit.yml
- ig_consensus_pipeline-main/envs/pysam.yml
- ig_consensus_pipeline-main/envs/R.yml
- ig_consensus_pipeline-main/envs/samtools.yml
- ig_consensus_pipeline-main/envs/seqkit.yml
- ig_consensus_pipeline-main/rules/
- ig_consensus_pipeline-main/rules/annotation.smk
- ig_consensus_pipeline-main/rules/common.smk
- ig_consensus_pipeline-main/rules/consensus_generation.smk
- ig_consensus_pipeline-main/rules/igblast.smk
- ig_consensus_pipeline-main/rules/immcantation.smk
- ig_consensus_pipeline-main/rules/methylation.smk
- ig_consensus_pipeline-main/rules/whole_genome_assembly.smk
- ig_consensus_pipeline-main/scripts/
- ig_consensus_pipeline-main/scripts/annotate_igblast_with_cell_barcodes.R
- ig_consensus_pipeline-main/scripts/define_clones.R
- ig_consensus_pipeline-main/scripts/filter_and_prep_for_smolecule.R
- ig_consensus_pipeline-main/scripts/filter_igblast_results.R
- ig_consensus_pipeline-main/scripts/get_best_ig_hits.R
- ig_consensus_pipeline-main/scripts/reduce_igblast_columns.R
- ig_consensus_pipeline-main/test/
- ig_consensus_pipeline-main/test/test.IGH_contigs.fasta
- ig_consensus_pipeline-main/test/test.IGH_contigs.fasta.fai
- ig_consensus_pipeline-main/test/test.read_config.tsv
- ig_consensus_pipeline-main/test/test.tagged.sorted.bam
- ig_consensus_pipeline-main/test/test.tagged.sorted.bam.bai
- __MACOSX/
- __MACOSX/._ig_consensus_pipeline-main
- __MACOSX/ig_consensus_pipeline-main/
- __MACOSX/ig_consensus_pipeline-main/._.pre-commit-config.yaml
- __MACOSX/ig_consensus_pipeline-main/._config
- __MACOSX/ig_consensus_pipeline-main/._environment.yml
- __MACOSX/ig_consensus_pipeline-main/._envs
- __MACOSX/ig_consensus_pipeline-main/._LICENSE
- __MACOSX/ig_consensus_pipeline-main/._README.md
- __MACOSX/ig_consensus_pipeline-main/._rules
- __MACOSX/ig_consensus_pipeline-main/._scripts
- __MACOSX/ig_consensus_pipeline-main/._Snakefile
- __MACOSX/ig_consensus_pipeline-main/._test
- __MACOSX/ig_consensus_pipeline-main/config/
- __MACOSX/ig_consensus_pipeline-main/config/._cDNA_basecall.csv
- __MACOSX/ig_consensus_pipeline-main/config/._config.yml
- __MACOSX/ig_consensus_pipeline-main/config/._gDNA_assembly.csv
- __MACOSX/ig_consensus_pipeline-main/config/._gDNA_basecall.csv
- __MACOSX/ig_consensus_pipeline-main/config/._roi_coordinates.csv
- __MACOSX/ig_consensus_pipeline-main/envs/
- __MACOSX/ig_consensus_pipeline-main/envs/._bedtools.yml
- __MACOSX/ig_consensus_pipeline-main/envs/._bioawk.yml
- __MACOSX/ig_consensus_pipeline-main/envs/._blast.yml
- __MACOSX/ig_consensus_pipeline-main/envs/._changeo.yml
- __MACOSX/ig_consensus_pipeline-main/envs/._flye.yml
- __MACOSX/ig_consensus_pipeline-main/envs/._igblast.yml
- __MACOSX/ig_consensus_pipeline-main/envs/._medaka.yml
- __MACOSX/ig_consensus_pipeline-main/envs/._minimap2.yml
- __MACOSX/ig_consensus_pipeline-main/envs/._modkit.yml
- __MACOSX/ig_consensus_pipeline-main/envs/._pysam.yml
- __MACOSX/ig_consensus_pipeline-main/envs/._R.yml
- __MACOSX/ig_consensus_pipeline-main/envs/._samtools.yml
- __MACOSX/ig_consensus_pipeline-main/envs/._seqkit.yml
- __MACOSX/ig_consensus_pipeline-main/rules/
- __MACOSX/ig_consensus_pipeline-main/rules/._annotation.smk
- __MACOSX/ig_consensus_pipeline-main/rules/._common.smk
- __MACOSX/ig_consensus_pipeline-main/rules/._consensus_generation.smk
- __MACOSX/ig_consensus_pipeline-main/rules/._igblast.smk
- __MACOSX/ig_consensus_pipeline-main/rules/._immcantation.smk
- __MACOSX/ig_consensus_pipeline-main/rules/._methylation.smk
- __MACOSX/ig_consensus_pipeline-main/rules/._whole_genome_assembly.smk
- __MACOSX/ig_consensus_pipeline-main/scripts/
- __MACOSX/ig_consensus_pipeline-main/scripts/._annotate_igblast_with_cell_barcodes.R
- __MACOSX/ig_consensus_pipeline-main/scripts/._define_clones.R
- __MACOSX/ig_consensus_pipeline-main/scripts/._filter_and_prep_for_smolecule.R
- __MACOSX/ig_consensus_pipeline-main/scripts/._filter_igblast_results.R
- __MACOSX/ig_consensus_pipeline-main/scripts/._get_best_ig_hits.R
- __MACOSX/ig_consensus_pipeline-main/scripts/._reduce_igblast_columns.R
- __MACOSX/ig_consensus_pipeline-main/test/
- __MACOSX/ig_consensus_pipeline-main/test/._test.IGH_contigs.fasta
- __MACOSX/ig_consensus_pipeline-main/test/._test.IGH_contigs.fasta.fai
- __MACOSX/ig_consensus_pipeline-main/test/._test.read_config.tsv
- __MACOSX/ig_consensus_pipeline-main/test/._test.tagged.sorted.bam
- __MACOSX/ig_consensus_pipeline-main/test/._test.tagged.sorted.bam.bai
