# Supplementary material for: De novo antibody identification in human blood from full-length single B cell transcriptomics and matching haplotype-resolved germline assemblies
Source: Genome Res. 2025 Apr;35(4):929–41. doi: 10.1101/gr.279392.124 (PMC12047243; doi:10.1101/gr.279392.124)
Supplement: Supplement 3 [file Supplemental_Code.zip › ig_consensus_pipeline-main/config/config.yml]

# File locations
igblast_folder: "bin/ncbi-igblast-1.22.0/"

# For use with annotation module:
sample_to_annotate: "test" # Sample name
contigs_to_annotate_IGH: "test/test.IGH_contigs.fasta"
contigs_to_annotate_IGK: "none"
contigs_to_annotate_IGL: "results/ig_contigs/test/IGL/hapdup_phased_both.fasta"

# Parameter Configuration
database: # Used for IgBlast
  - 'IMGT' # Will be de-duplicated
#  - 'IMGT_full' # Not de-duplicated
#  - 'curated' # From OGRDB
#  - 'personalized'

# Basename for the personalized database
  # From annotate_igh/annotate_igl, these will be in results/annotations/{sample}.{locus}_{VDJ_segment}.fasta
  # After manually validating the genes, the IGH and IGL genes should be combined into files
  # with the suffix ".all_V_segments.fasta" ".all_D_segments.fasta", ".all_J_segments.fasta" etc.
personalized_db: "results/manual/personalized_genome/20231025_wgs_duplex"

medaka: # Update the models to match the models used for basecalling
    #snp_model: "r941_min_sup_g507"
    #variant_model: "r941_min_sup_variant_g507"
    snp_model: "r1041_e82_400bps_sup_v4.2.0"
    variant_model: "r1041_e82_400bps_sup_variant_v4.2.0"
    depth: 10 # Minimum number of subreads in the group
    min_depth: 3 # Minimum depth at a particular base to be polished
    max_reads: 150 # Capped for memory usage

segment_types:
  - "V"
  - "D"
  - "J"
  - "C"

assemblers:
   - 'flye'

flye:
    mode: "--nano-hq"

#refgenome: "chm13v2.0"
refgenome: "GRCh38"
