# Supplementary material for: De novo antibody identification in human blood from full-length single B cell transcriptomics and matching haplotype-resolved germline assemblies
Source: Genome Res. 2025 Apr;35(4):929–41. doi: 10.1101/gr.279392.124 (PMC12047243; doi:10.1101/gr.279392.124)
Supplement: Supplement 3 [file Supplemental_Code.zip › ig_consensus_pipeline-main/config/gDNA_assembly.csv]

gDNA_sample	IG_contigs
test_gdna_sample	results/test/ig_contigs.fasta
