# Supplementary material for: De novo antibody identification in human blood from full-length single B cell transcriptomics and matching haplotype-resolved germline assemblies
Source: Genome Res. 2025 Apr;35(4):929–41. doi: 10.1101/gr.279392.124 (PMC12047243; doi:10.1101/gr.279392.124)
Supplement: Supplement 3 [file Supplemental_Code.zip › ig_consensus_pipeline-main/config/roi_coordinates.csv]

roi_name	refgenome	chrom	start	end
IGH	GRCh38	chr14	105586937	106879844
IGL	GRCh38	chr22	22026076	22922913
IGK	GRCh38	chr2	88857361	90235368
IGH	chm13v2.0	chr14	99885000	101155129
IGL	chm13v2.0	chr22	22439629	23345818
IGK	chm13v2.0	chr2	88866374	91794743
