# Supplementary material for: De novo antibody identification in human blood from full-length single B cell transcriptomics and matching haplotype-resolved germline assemblies
Source: Genome Res. 2025 Apr;35(4):929–41. doi: 10.1101/gr.279392.124 (PMC12047243; doi:10.1101/gr.279392.124)
Supplement: Supplement 3 [file Supplemental_Code.zip › ig_consensus_pipeline-main/envs/R.yml]

channels:
    - conda-forge
    - bioconda
dependencies:
    - R-essentials==4.3
    - R-data.table==1.14.10
    - R-argparser==0.7.1
    - r-laf==0.8.4
