# Supplementary material for: De novo antibody identification in human blood from full-length single B cell transcriptomics and matching haplotype-resolved germline assemblies
Source: Genome Res. 2025 Apr;35(4):929–41. doi: 10.1101/gr.279392.124 (PMC12047243; doi:10.1101/gr.279392.124)
Supplement: Supplement 3 [file Supplemental_Code.zip › ig_consensus_pipeline-main/test/test.read_config.tsv]

readlen	read_id	start	end	fl	stranded	orig_strand	orig_adapter_config	adapter_config	lab
1034	00109fae-ef7a-4966-8d56-2f80534fd143_0	27	1061	TRUE	TRUE	+	adapter1_f-adapter2_f	adapter1_f-adapter2_f	full_len
1046	0025ae83-484b-453f-a64c-2b3b97ca3197_0	22	1068	TRUE	TRUE	-	adapter2_r-adapter1_r	adapter1_f-adapter2_f	full_len
1025	002edae5-13e2-4067-a6ef-a3c3ad7d2383_0	31	1056	TRUE	TRUE	-	adapter2_r-adapter1_r	adapter1_f-adapter2_f	full_len
936	0030b414-fa0e-4ec1-b486-06abfd0086e0_0	27	963	TRUE	TRUE	-	adapter2_r-adapter1_r	adapter1_f-adapter2_f	full_len
948	003e379d-7699-48a8-9ce1-27c7a16a1f47_0	32	980	TRUE	TRUE	-	adapter2_r-adapter1_r	adapter1_f-adapter2_f	full_len
1033	004a0140-a6b4-4bff-bb36-79c4258a57c1_0	29	1062	TRUE	TRUE	-	adapter2_r-adapter1_r	adapter1_f-adapter2_f	full_len
1026	005ab3d9-b1ce-4633-b478-ce3d314d4c52_0	29	1055	TRUE	TRUE	+	adapter1_f-adapter2_f	adapter1_f-adapter2_f	full_len
1067	005e742e-e29f-4271-9e7c-ec08d35d7e56_0	33	1100	TRUE	TRUE	-	adapter2_r-adapter1_r	adapter1_f-adapter2_f	full_len
1046	005fb3b5-df89-49ea-9342-5fce0072663e_0	23	1069	TRUE	TRUE	-	adapter2_r-adapter1_r	adapter1_f-adapter2_f	full_len
1041	006af327-8b22-4f86-a1df-4bb02160b1db_0	34	1075	TRUE	TRUE	-	adapter2_r-adapter1_r	adapter1_f-adapter2_f	full_len
1026	0075dcb6-7e42-42a5-b902-ad5db66d2a36_0	27	1053	TRUE	TRUE	-	adapter2_r-adapter1_r	adapter1_f-adapter2_f	full_len
1044	0081cc89-cae4-47e9-8205-f49e5c4d7f8e_0	31	1075	TRUE	TRUE	-	adapter2_r-adapter1_r	adapter1_f-adapter2_f	full_len
1624	0083df51-4981-4965-be76-1c3f3293a978_0	25	1649	TRUE	TRUE	-	adapter2_r-adapter1_r	adapter1_f-adapter2_f	full_len
961	008d311f-219f-4984-b647-a7149759577e_0	831	1792	TRUE	TRUE	+	adapter1_f-adapter2_f	adapter1_f-adapter2_f	full_len
1046	00aee7af-1f68-42a7-bcf1-3864d37ba9d5_0	26	1072	TRUE	TRUE	+	adapter1_f-adapter2_f	adapter1_f-adapter2_f	full_len
962	00b09483-9e2c-4339-98d7-a4692a4bb5a9_0	0	962	FALSE	TRUE	+	adapter2_f	adapter2_f	single_adapter2
1054	00be93e3-de67-4a5b-989a-17402bfd62de_0	26	1080	TRUE	TRUE	-	adapter2_r-adapter1_r	adapter1_f-adapter2_f	full_len
1021	00c2070f-27e3-44a6-a0c1-d6faa12e125f_0	0	1021	FALSE	TRUE	-	adapter1_r	adapter1_f	single_adapter1
1053	00c2997b-697a-4314-b784-c6930c78ddbf_0	21	1074	TRUE	TRUE	+	adapter1_f-adapter2_f	adapter1_f-adapter2_f	full_len
1035	00edb210-db76-4ba1-8ca1-5dec40250b7c_0	28	1063	TRUE	TRUE	-	adapter2_r-adapter1_r	adapter1_f-adapter2_f	full_len
1038	00f18eeb-d9e7-48ed-904d-ab38560450ea_0	23	1061	TRUE	TRUE	+	adapter1_f-adapter2_f	adapter1_f-adapter2_f	full_len
1042	0105df10-cfc1-4c28-960c-ce96867ed8c6_0	33	1075	TRUE	TRUE	-	adapter2_r-adapter1_r	adapter1_f-adapter2_f	full_len
1025	010cf073-1f5b-45b8-a060-d8d465cfad5e_0	19	1044	TRUE	TRUE	+	adapter1_f-adapter2_f	adapter1_f-adapter2_f	full_len
1027	010e8278-c0f9-4ef3-aa47-36f0b033801c_0	28	1055	TRUE	TRUE	-	adapter2_r-adapter1_r	adapter1_f-adapter2_f	full_len
1029	011ff945-01bf-4230-8122-027c255a4bce_0	23	1052	TRUE	TRUE	+	adapter1_f-adapter2_f	adapter1_f-adapter2_f	full_len
1006	013d9f76-13d3-4082-a61f-37abc2482a03_0	25	1031	TRUE	TRUE	+	adapter1_f-adapter2_f	adapter1_f-adapter2_f	full_len
1039	0149bd47-e378-44db-a3a2-e0487b583ece_0	35	1074	TRUE	TRUE	+	adapter1_f-adapter2_f	adapter1_f-adapter2_f	full_len
1044	015009e6-0800-4b1d-ae74-a2f5082dd0dd_0	27	1071	TRUE	TRUE	-	adapter2_r-adapter1_r	adapter1_f-adapter2_f	full_len
1011	01552c84-2c55-4e95-8a0e-946176c0559b_0	52	1063	TRUE	TRUE	+	adapter1_f-adapter2_f	adapter1_f-adapter2_f	full_len
1025	015a620d-1201-4f85-b10a-582a5f8c7b3d_0	34	1059	TRUE	TRUE	+	adapter1_f-adapter2_f	adapter1_f-adapter2_f	full_len
1048	015f8f04-b309-4e86-a901-697926724878_0	30	1078	TRUE	TRUE	+	adapter1_f-adapter2_f	adapter1_f-adapter2_f	full_len
1117	01803bb4-e2a4-4086-acea-bd4e8997ce4e_0	25	1142	TRUE	TRUE	+	adapter1_f-adapter2_f	adapter1_f-adapter2_f	full_len
1062	018cf7db-e6ad-42e4-85a3-e87581df6e6f_0	26	1088	TRUE	TRUE	+	adapter1_f-adapter2_f	adapter1_f-adapter2_f	full_len
1004	01980901-6f42-4f6e-9f59-460bbe5475ee_0	29	1033	TRUE	TRUE	+	adapter1_f-adapter2_f	adapter1_f-adapter2_f	full_len
1020	01995263-8721-446c-a3e4-b95d947aab6f_0	28	1048	TRUE	TRUE	-	adapter2_r-adapter1_r	adapter1_f-adapter2_f	full_len
1047	01a063e1-b6d4-4cd3-929e-c2e76ecf0d9d_0	27	1074	TRUE	TRUE	-	adapter2_r-adapter1_r	adapter1_f-adapter2_f	full_len
1038	01a54801-979a-4b09-a094-aab128901acd_0	28	1066	TRUE	TRUE	+	adapter1_f-adapter2_f	adapter1_f-adapter2_f	full_len
1101	01b3cbe9-4dac-4028-9b7f-c27239933bc5_0	23	1124	TRUE	TRUE	-	adapter2_r-adapter1_r	adapter1_f-adapter2_f	full_len
1035	01bcc007-3a39-4ae2-ac6c-cb4981420bd2_0	1069	2104	TRUE	TRUE	+	adapter2_r-adapter1_f-adapter2_f	adapter1_f-adapter2_f	full_len
1032	01c7e3d2-24f3-44d3-83dd-9b0aac740190_0	31	1063	TRUE	TRUE	-	adapter2_r-adapter1_r	adapter1_f-adapter2_f	full_len
1069	01d00b91-1589-4841-94ae-ac832c74e062_0	0	1069	FALSE	TRUE	+	adapter2_f	adapter2_f	single_adapter2
1036	01df3610-ef68-4a44-8a39-8b2623dad835_0	26	1062	TRUE	TRUE	+	adapter1_f-adapter2_f	adapter1_f-adapter2_f	full_len
1049	01dff4c3-feff-44ec-9dc7-c532396596f0_0	28	1077	TRUE	TRUE	+	adapter1_f-adapter2_f	adapter1_f-adapter2_f	full_len
1622	01e6cbc5-e2e8-47ea-b700-675969cc4c6e_0	32	1654	TRUE	TRUE	+	adapter1_f-adapter2_f	adapter1_f-adapter2_f	full_len
1622	01e6cbc5-e2e8-47ea-b700-675969cc4c6e_0	32	1654	TRUE	TRUE	+	adapter1_f-adapter2_f	adapter1_f-adapter2_f	full_len
1043	01faf103-dafc-4ec8-925d-1513f4283251_0	28	1071	TRUE	TRUE	+	adapter1_f-adapter2_f	adapter1_f-adapter2_f	full_len
1032	020115ff-c781-49e7-b57e-60eb40170d18_0	27	1059	TRUE	TRUE	+	adapter1_f-adapter2_f	adapter1_f-adapter2_f	full_len
1020	02042792-63b5-46f0-8abb-cd1142610161_0	28	1048	TRUE	TRUE	+	adapter1_f-adapter2_f	adapter1_f-adapter2_f	full_len
1086	020cbb4f-e914-43db-b688-c0130315ce93_0	23	1109	TRUE	TRUE	+	adapter1_f-adapter2_f	adapter1_f-adapter2_f	full_len
1026	020cf911-73b4-4e01-b4e0-9f2e139b7716_0	28	1054	TRUE	TRUE	+	adapter1_f-adapter2_f	adapter1_f-adapter2_f	full_len
1033	020e705c-3275-42b0-a45d-3718d93c01b5_0	24	1057	TRUE	TRUE	+	adapter1_f-adapter2_f	adapter1_f-adapter2_f	full_len
1002	022243be-6e33-4493-8423-93994db20ebd_0	23	1025	FALSE	TRUE	+	adapter1_f	adapter1_f	single_adapter1
1024	0229e357-7a72-4706-82fb-3135d1b719d2_0	29	1053	FALSE	TRUE	+	adapter1_f	adapter1_f	single_adapter1
1034	0232f4b4-b8a9-4357-8073-a6bef5167813_0	34	1068	TRUE	TRUE	+	adapter1_f-adapter2_f	adapter1_f-adapter2_f	full_len
1028	023c30e8-6002-404a-b806-a58b96211a7c_0	33	1061	TRUE	TRUE	-	adapter2_r-adapter1_r	adapter1_f-adapter2_f	full_len
1011	023cb8f5-0ec3-4d15-bf28-8676de13d1e8_0	25	1036	TRUE	TRUE	-	adapter2_r-adapter1_r	adapter1_f-adapter2_f	full_len
1100	02481b32-6391-4b40-b51c-5a148bb25430_0	16	1116	TRUE	TRUE	+	adapter1_f-adapter2_f	adapter1_f-adapter2_f	full_len
1061	0248d45b-c6c2-4e00-832a-79744f2adc7c_0	27	1088	TRUE	TRUE	+	adapter1_f-adapter2_f-adapter1_r	adapter1_f-adapter2_f	full_len
1058	0249997b-59f8-4d50-8c20-6397f4779754_0	27	1085	TRUE	TRUE	-	adapter2_r-adapter1_r	adapter1_f-adapter2_f	full_len
1047	02521a1f-ec5c-4c78-b2f7-722ac7bb70e9_0	24	1071	TRUE	TRUE	-	adapter2_r-adapter1_r	adapter1_f-adapter2_f	full_len
1022	0252cb9b-4ba0-4cd4-bfbb-07316cbdd73a_0	25	1047	TRUE	TRUE	+	adapter1_f-adapter2_f	adapter1_f-adapter2_f	full_len
1037	0254d13e-3719-49f2-a69f-d72c7fa7a63d_0	35	1072	TRUE	TRUE	-	adapter2_r-adapter1_r	adapter1_f-adapter2_f	full_len
1042	025a969e-41da-495e-81e4-025a6804bcf1_0	28	1070	TRUE	TRUE	-	adapter2_r-adapter1_r	adapter1_f-adapter2_f	full_len
1035	0260074e-26fc-4918-9589-64754716a5c5_0	28	1063	TRUE	TRUE	+	adapter1_f-adapter2_f	adapter1_f-adapter2_f	full_len
1025	0267e2e0-f992-4deb-8b07-ee67a79fb9ed_0	33	1058	TRUE	TRUE	-	adapter2_r-adapter1_r	adapter1_f-adapter2_f	full_len
1043	026fbeea-402c-41a2-a037-4922a0a22749_0	24	1067	FALSE	TRUE	-	adapter2_r	adapter2_f	single_adapter2
1071	02824a53-08a4-4b85-a57d-e453a61c4213_0	26	1097	TRUE	TRUE	-	adapter2_r-adapter1_r	adapter1_f-adapter2_f	full_len
1097	02873fb3-7dd1-4d79-ac1f-b7a5e9c8b614_0	27	1124	TRUE	TRUE	-	adapter2_r-adapter1_r	adapter1_f-adapter2_f	full_len
1630	028fb6af-883f-4f7b-931a-968539b5662f_0	23	1653	TRUE	TRUE	+	adapter1_f-adapter2_f	adapter1_f-adapter2_f	full_len
1043	029993bf-6a6c-4ad2-9652-45cc925aa30d_0	0	1043	FALSE	TRUE	+	adapter2_f	adapter2_f	single_adapter2
1012	02acc640-8833-466b-a4d0-7f119d5dfa0f_0	27	1039	TRUE	TRUE	-	adapter2_r-adapter1_r	adapter1_f-adapter2_f	full_len
1033	02b5f388-4b47-4b55-8170-5b9491685247_0	31	1064	TRUE	TRUE	-	adapter2_r-adapter1_r	adapter1_f-adapter2_f	full_len
1053	02b86780-1c2c-450e-a273-e6d1581d25ec_0	25	1078	TRUE	TRUE	+	adapter1_f-adapter2_f	adapter1_f-adapter2_f	full_len
1187	02caabe6-16b3-402f-94b6-e90c33d9bee1_0	23	1210	TRUE	TRUE	-	adapter2_r-adapter1_r	adapter1_f-adapter2_f	full_len
1050	02e1f4ce-f8d4-4fa7-8e42-835ed6a3130a_0	0	1050	FALSE	TRUE	-	adapter1_r	adapter1_f	single_adapter1
1022	02fc07f6-af68-461b-a25c-f75ebb0c894d_0	29	1051	TRUE	TRUE	+	adapter1_f-adapter2_f	adapter1_f-adapter2_f	full_len
1012	02ffd643-a48d-414a-9129-8bd5bd4c8512_0	28	1040	TRUE	TRUE	-	adapter2_r-adapter1_r	adapter1_f-adapter2_f	full_len
1033	030e094d-7320-4952-a640-b171ea1919e2_0	27	1060	TRUE	TRUE	-	adapter2_r-adapter1_r	adapter1_f-adapter2_f	full_len
1031	030ecd0a-3e83-4f35-be23-f31135b7dafa_1	22	1053	TRUE	TRUE	-	adapter2_r-adapter1_r-adapter1_f-adapter2_f	adapter1_f-adapter2_f	full_len
1054	032e1a97-c952-4977-abbe-7005490a74ba_0	26	1080	TRUE	TRUE	-	adapter2_r-adapter1_r	adapter1_f-adapter2_f	full_len
1048	032f283a-16b8-46dc-b197-5b8cd78d217b_0	30	1078	FALSE	TRUE	+	adapter1_f	adapter1_f	single_adapter1
1039	0337362b-c6f8-4d40-956d-145c34dc9650_0	23	1062	TRUE	TRUE	+	adapter1_f-adapter2_f	adapter1_f-adapter2_f	full_len
1067	033b5949-231d-4d4d-864d-fc1df961a542_0	26	1093	TRUE	TRUE	-	adapter2_r-adapter1_r	adapter1_f-adapter2_f	full_len
1085	0343c8f0-3986-4bb2-bb3d-b405fea5261d_0	26	1111	TRUE	TRUE	-	adapter2_r-adapter1_r	adapter1_f-adapter2_f	full_len
1034	034a37d5-5577-4d14-8f42-0bc2de651aba_0	27	1061	TRUE	TRUE	+	adapter1_f-adapter2_f	adapter1_f-adapter2_f	full_len
1040	037183c8-1a3a-40ed-b19c-18a7b2d09d93_0	28	1068	TRUE	TRUE	+	adapter1_f-adapter2_f	adapter1_f-adapter2_f	full_len
1039	037adda0-df92-4d92-a647-1e0cac6c27ae_0	25	1064	FALSE	TRUE	+	adapter1_f	adapter1_f	single_adapter1
1028	0383b141-ca22-4319-820f-81e69efb1109_0	26	1054	TRUE	TRUE	+	adapter1_f-adapter2_f	adapter1_f-adapter2_f	full_len
1021	0384dd47-5bc5-4ec7-b72c-003efc04f6dd_0	15	1036	TRUE	TRUE	+	adapter1_f-adapter2_f	adapter1_f-adapter2_f	full_len
1038	03884db9-5285-4f70-9eba-363fb3035a02_0	28	1066	TRUE	TRUE	-	adapter2_r-adapter1_r	adapter1_f-adapter2_f	full_len
1058	039b9532-c10d-446b-8769-9de95fb3f63d_0	24	1082	TRUE	TRUE	-	adapter2_r-adapter1_r	adapter1_f-adapter2_f	full_len
1032	03c0d35e-9fff-4c4a-8799-215b979f598d_0	31	1063	TRUE	TRUE	-	adapter2_r-adapter1_r	adapter1_f-adapter2_f	full_len
1039	03c1075d-0d61-46b7-aacc-1c18d2aa704a_0	24	1063	TRUE	TRUE	-	adapter2_r-adapter1_r	adapter1_f-adapter2_f	full_len
1052	03d9a457-0578-41c3-b7c4-6f940f8a9933_0	29	1081	TRUE	TRUE	-	adapter2_r-adapter1_r	adapter1_f-adapter2_f	full_len
1020	03f8c687-f718-4c34-a9f8-77ee9049e244_0	28	1048	TRUE	TRUE	+	adapter1_f-adapter2_f	adapter1_f-adapter2_f	full_len
1020	04026ce9-9133-4e32-a3fc-1d8dbb1a01b5_0	23	1043	FALSE	TRUE	+	adapter1_f	adapter1_f	single_adapter1
1220	0414c129-5f17-401c-9f4e-853c95e702fd_0	23	1243	TRUE	TRUE	+	adapter1_f-adapter2_f	adapter1_f-adapter2_f	full_len
1026	042194a7-866e-4d41-b292-422c35bf5de6_0	17	1043	TRUE	TRUE	+	adapter1_f-adapter2_f	adapter1_f-adapter2_f	full_len
1021	04291403-7261-4d86-b743-949d094957bf_0	32	1053	TRUE	TRUE	+	adapter1_f-adapter2_f	adapter1_f-adapter2_f	full_len
1033	042d39bb-952d-4e2b-8f9a-24de355ee4b5_0	23	1056	TRUE	TRUE	+	adapter1_f-adapter2_f	adapter1_f-adapter2_f	full_len
1021	043a07b0-5972-48bc-bf98-3167f0dd848f_0	34	1055	TRUE	TRUE	-	adapter2_r-adapter1_r	adapter1_f-adapter2_f	full_len
1102	043dfefe-f356-44d3-88f8-26b297ace308_0	31	1133	TRUE	TRUE	-	adapter2_r-adapter1_r	adapter1_f-adapter2_f	full_len
980	0449785a-63cd-4ada-a275-63c032abe5a9_0	27	1007	TRUE	TRUE	-	adapter2_r-adapter1_r	adapter1_f-adapter2_f	full_len
1038	044a3564-1ac5-49f6-a52e-c9e8b20974e9_0	31	1069	TRUE	TRUE	-	adapter2_r-adapter1_r	adapter1_f-adapter2_f	full_len
1729	06442c5e-9f9a-44f4-bb28-24ff6b7edac6_0	25	1754	TRUE	TRUE	+	adapter1_f-adapter2_f	adapter1_f-adapter2_f	full_len
1825	07b6b737-47e7-459e-8b75-169608f247d3_0	32	1857	TRUE	TRUE	-	adapter2_r-adapter1_r	adapter1_f-adapter2_f	full_len
1625	08dc6f4f-9221-401a-90cf-93e550c8ed4c_0	27	1652	FALSE	TRUE	-	adapter2_r	adapter2_f	single_adapter2
1554	0a4b6128-aada-422c-a912-196fe71d8853_0	0	1554	FALSE	TRUE	-	adapter1_r	adapter1_f	single_adapter1
1675	0ac705a7-bbdf-4a82-9c93-1a915b0e5a6d_0	26	1701	TRUE	TRUE	+	adapter1_f-adapter2_f	adapter1_f-adapter2_f	full_len
1774	0c2b590a-6517-483f-8dd9-7cf0930279b8_0	27	1801	FALSE	TRUE	-	adapter2_r	adapter2_f	single_adapter2
1690	0e119049-3e31-498a-aeba-074708d68c10_0	28	1718	TRUE	TRUE	-	adapter2_r-adapter1_r	adapter1_f-adapter2_f	full_len
1665	0e5951f7-a4e2-4fd4-94ee-3f666216cfc9_0	0	1665	TRUE	TRUE	-	adapter2_r-adapter1_r	adapter1_f-adapter2_f	full_len
1665	0e5951f7-a4e2-4fd4-94ee-3f666216cfc9_0	0	1665	TRUE	TRUE	-	adapter2_r-adapter1_r	adapter1_f-adapter2_f	full_len
1641	11a48b0d-0bcc-404b-b7ca-69bd6c5a4777_0	33	1674	FALSE	TRUE	-	adapter2_r	adapter2_f	single_adapter2
1641	11a48b0d-0bcc-404b-b7ca-69bd6c5a4777_0	33	1674	FALSE	TRUE	-	adapter2_r	adapter2_f	single_adapter2
1641	11babe4a-e46f-4d94-90b1-f5c020ddfc1b_0	25	1666	TRUE	TRUE	-	adapter2_r-adapter1_r	adapter1_f-adapter2_f	full_len
1658	124ea080-709f-4cb4-a967-ef1b547133b1_0	23	1681	TRUE	TRUE	+	adapter1_f-adapter2_f	adapter1_f-adapter2_f	full_len
1658	124ea080-709f-4cb4-a967-ef1b547133b1_0	23	1681	TRUE	TRUE	+	adapter1_f-adapter2_f	adapter1_f-adapter2_f	full_len
1672	1252b65a-8be8-470f-b347-96229724a1e5_0	26	1698	TRUE	TRUE	-	adapter2_r-adapter1_r	adapter1_f-adapter2_f	full_len
1651	14a3d68b-9959-4fa8-805e-89d190a386b4_0	20	1671	TRUE	TRUE	+	adapter1_f-adapter2_f	adapter1_f-adapter2_f	full_len
1745	14d49e82-f682-459a-a1e6-fae99201f8af_0	11	1756	TRUE	TRUE	+	adapter1_f-adapter2_f	adapter1_f-adapter2_f	full_len
1715	15d54ce5-7c1b-42b9-92a0-1424c9e58c1e_0	29	1744	TRUE	TRUE	+	adapter1_f-adapter2_f	adapter1_f-adapter2_f	full_len
1650	15dff4bc-2f55-46b9-aed0-adbb3cdec2fb_0	34	1684	TRUE	TRUE	+	adapter1_f-adapter2_f	adapter1_f-adapter2_f	full_len
1081	16132889-7ebc-493b-9937-e1a3518f19ed_0	39	1120	TRUE	TRUE	-	adapter2_r-adapter1_r	adapter1_f-adapter2_f	full_len
960	1693d849-a2c7-415a-9819-c2edd7805b48_0	35	995	TRUE	TRUE	-	adapter2_r-adapter1_r	adapter1_f-adapter2_f	full_len
1651	19c4a697-bc08-4cc5-94c1-4937466b9e31_0	29	1680	TRUE	TRUE	-	adapter2_r-adapter1_r	adapter1_f-adapter2_f	full_len
1621	1a94ab3f-c176-44f2-b409-491a44c95e39_0	22	1643	TRUE	TRUE	-	adapter2_r-adapter1_r-adapter2_f	adapter1_f-adapter2_f	full_len
1537	1c460f21-e730-4718-b360-0dbbfa677af9_0	0	1537	FALSE	TRUE	-	adapter1_r	adapter1_f	single_adapter1
1687	1cca0312-1ed6-458c-a68d-26f388c21321_0	23	1710	FALSE	TRUE	+	adapter1_f	adapter1_f	single_adapter1
1687	1cca0312-1ed6-458c-a68d-26f388c21321_0	23	1710	FALSE	TRUE	+	adapter1_f	adapter1_f	single_adapter1
975	1d27d596-77c4-4c64-9a51-47fd009d3f5f_0	25	1000	TRUE	TRUE	+	adapter1_f-adapter2_f	adapter1_f-adapter2_f	full_len
1680	1d60a735-a05c-42ca-853d-2e313f88d39c_0	30	1710	TRUE	TRUE	-	adapter2_r-adapter1_r-adapter2_f	adapter1_f-adapter2_f	full_len
1049	1f5a15c9-0a89-4420-818a-d69e8404aac3_0	29	1078	TRUE	TRUE	+	adapter1_f-adapter2_f	adapter1_f-adapter2_f	full_len
1623	208c4789-2ef9-4661-a2f2-697aa4dea010_0	22	1645	FALSE	TRUE	+	adapter1_f	adapter1_f	single_adapter1
1623	208c4789-2ef9-4661-a2f2-697aa4dea010_0	22	1645	FALSE	TRUE	+	adapter1_f	adapter1_f	single_adapter1
1625	20f3702f-5cac-4bdb-9c32-dfe7c54c1f28_0	27	1652	TRUE	TRUE	-	adapter2_r-adapter1_r	adapter1_f-adapter2_f	full_len
1641	24629650-1330-4ddd-806f-0693428eb7db_0	22	1663	TRUE	TRUE	-	adapter2_r-adapter1_r	adapter1_f-adapter2_f	full_len
1645	253a4989-05bc-49be-a183-1978475a770b_0	27	1672	TRUE	TRUE	-	adapter2_r-adapter1_r	adapter1_f-adapter2_f	full_len
1645	253a4989-05bc-49be-a183-1978475a770b_0	27	1672	TRUE	TRUE	-	adapter2_r-adapter1_r	adapter1_f-adapter2_f	full_len
1630	27a796d3-e45c-434d-bb20-7b9fc509888a_0	28	1658	TRUE	TRUE	-	adapter2_r-adapter1_r	adapter1_f-adapter2_f	full_len
1630	285f644e-7d7c-4e06-a364-ab39e6ca5a62_0	26	1656	TRUE	TRUE	+	adapter1_f-adapter2_f	adapter1_f-adapter2_f	full_len
1630	285f644e-7d7c-4e06-a364-ab39e6ca5a62_0	26	1656	TRUE	TRUE	+	adapter1_f-adapter2_f	adapter1_f-adapter2_f	full_len
1644	28f9bb80-a95b-4c10-80f7-608db25992b3_0	28	1672	TRUE	TRUE	-	adapter2_r-adapter1_r-adapter2_f	adapter1_f-adapter2_f	full_len
1108	2c26fd48-49cf-4c09-b33f-a2d8d9b00387_0	29	1137	TRUE	TRUE	+	adapter1_f-adapter2_f	adapter1_f-adapter2_f	full_len
1666	2c681dc6-709e-44cb-b037-c96bd0a60771_0	31	1697	TRUE	TRUE	-	adapter2_r-adapter1_r	adapter1_f-adapter2_f	full_len
1613	2fb2ebe8-18ae-4906-874d-9bde450be9e4_0	0	1613	FALSE	TRUE	+	adapter2_f	adapter2_f	single_adapter2
1846	311edbef-b5b9-4205-a92b-9629c4de374d_1	28	1874	TRUE	TRUE	-	adapter2_r-adapter1_r-adapter1_f-adapter2_f	adapter1_f-adapter2_f	full_len
1645	31991085-fb93-481a-8683-bbee23ce8361_0	20	1665	TRUE	TRUE	+	adapter1_f-adapter2_f	adapter1_f-adapter2_f	full_len
1640	3240a754-32aa-4821-ac6f-b407ca48fd7a_0	36	1676	TRUE	TRUE	-	adapter2_r-adapter1_r	adapter1_f-adapter2_f	full_len
1654	32a5e155-bbbd-4906-bcb4-ca94634d9ed3_0	26	1680	TRUE	TRUE	+	adapter1_f-adapter2_f	adapter1_f-adapter2_f	full_len
1644	35346958-bf54-4eb8-b9d7-dc19eb40cda0_0	23	1667	TRUE	TRUE	-	adapter2_r-adapter1_r	adapter1_f-adapter2_f	full_len
1701	35afe990-a6c6-488c-8cc1-4a4e6f84cecf_0	26	1727	TRUE	TRUE	-	adapter2_r-adapter1_r	adapter1_f-adapter2_f	full_len
1565	38b92529-4cd8-4b9f-91f0-95929e94c68e_0	20	1585	TRUE	TRUE	+	adapter1_f-adapter2_f	adapter1_f-adapter2_f	full_len
1898	38d41220-873a-4adb-af08-0fb3ce328731_0	26	1924	TRUE	TRUE	+	adapter1_f-adapter2_f	adapter1_f-adapter2_f	full_len
1898	38d41220-873a-4adb-af08-0fb3ce328731_0	26	1924	TRUE	TRUE	+	adapter1_f-adapter2_f	adapter1_f-adapter2_f	full_len
2282	3a2138b8-e99c-4539-a032-c518ed54d7bd_0	28	2310	TRUE	TRUE	+	adapter1_f-adapter2_f-adapter2_r-adapter1_r	adapter1_f-adapter2_f	full_len
2282	3a2138b8-e99c-4539-a032-c518ed54d7bd_0	28	2310	TRUE	TRUE	+	adapter1_f-adapter2_f-adapter2_r-adapter1_r	adapter1_f-adapter2_f	full_len
1658	3b3d4a54-6b2d-448c-8fc6-15c57a656753_0	26	1684	TRUE	TRUE	-	adapter2_r-adapter1_r	adapter1_f-adapter2_f	full_len
1638	3bcfb8bf-d737-4b3d-af0f-554ec358af67_0	27	1665	FALSE	TRUE	-	adapter2_r	adapter2_f	single_adapter2
1638	3bcfb8bf-d737-4b3d-af0f-554ec358af67_0	27	1665	FALSE	TRUE	-	adapter2_r	adapter2_f	single_adapter2
1661	3c72d4d8-60a2-4376-960b-34e5eea59111_0	27	1688	TRUE	TRUE	+	adapter1_f-adapter2_f-adapter1_r	adapter1_f-adapter2_f	full_len
1661	3c72d4d8-60a2-4376-960b-34e5eea59111_0	27	1688	TRUE	TRUE	+	adapter1_f-adapter2_f-adapter1_r	adapter1_f-adapter2_f	full_len
1629	3d035dce-6640-4368-906c-313c90d19215_0	29	1658	TRUE	TRUE	+	adapter1_f-adapter2_f	adapter1_f-adapter2_f	full_len
1629	3d035dce-6640-4368-906c-313c90d19215_0	29	1658	TRUE	TRUE	+	adapter1_f-adapter2_f	adapter1_f-adapter2_f	full_len
1654	3d4d17ee-828a-4922-a975-e86b12def75d_1	26	1680	TRUE	TRUE	-	adapter2_r-adapter1_r-adapter1_f-adapter2_f	adapter1_f-adapter2_f	full_len
1626	3db5577f-4d26-4c1f-b1d5-96556328bd7e_0	26	1652	FALSE	TRUE	+	adapter1_f	adapter1_f	single_adapter1
1642	3e81b8f9-b80d-4321-a35e-876d04e5cd1c_0	23	1665	TRUE	TRUE	+	adapter1_f-adapter2_f	adapter1_f-adapter2_f	full_len
1642	3e81b8f9-b80d-4321-a35e-876d04e5cd1c_0	23	1665	TRUE	TRUE	+	adapter1_f-adapter2_f	adapter1_f-adapter2_f	full_len
1534	3eda441f-2c4b-4a13-ac20-2c5c87ba1f94_0	25	1559	TRUE	TRUE	-	adapter2_r-adapter1_r-adapter2_f	adapter1_f-adapter2_f	full_len
1534	3eda441f-2c4b-4a13-ac20-2c5c87ba1f94_0	25	1559	TRUE	TRUE	-	adapter2_r-adapter1_r-adapter2_f	adapter1_f-adapter2_f	full_len
1885	403d57e9-15ca-4cff-8d61-09a7b3027b82_0	26	1911	TRUE	TRUE	+	adapter1_f-adapter2_f-adapter1_r	adapter1_f-adapter2_f	full_len
1683	41d525a0-e639-4e2b-8ac8-8620df8865ef_0	23	1706	TRUE	TRUE	-	adapter2_r-adapter1_r	adapter1_f-adapter2_f	full_len
1706	42dfa7eb-9517-4010-a297-6d52c0bcf517_0	23	1729	TRUE	TRUE	-	adapter2_r-adapter1_r	adapter1_f-adapter2_f	full_len
1055	45ae3cd5-2df3-4397-84b6-75a50c2188bb_0	27	1082	FALSE	TRUE	-	adapter2_r	adapter2_f	single_adapter2
1692	47ff34bf-59ee-48c8-be38-24acf769a9be_0	26	1718	TRUE	TRUE	+	adapter1_f-adapter2_f	adapter1_f-adapter2_f	full_len
1652	4a3abe08-f499-4807-8dc9-249f4bff3f30_0	23	1675	TRUE	TRUE	+	adapter1_f-adapter2_f	adapter1_f-adapter2_f	full_len
1695	4a60ad9a-fb6d-4843-8b24-c33d4c7f7d5a_0	28	1723	TRUE	TRUE	-	adapter2_r-adapter1_r	adapter1_f-adapter2_f	full_len
1665	4c4e25f9-ca21-4ef2-8142-a9e7339790d8_0	26	1691	TRUE	TRUE	-	adapter2_r-adapter1_r	adapter1_f-adapter2_f	full_len
1629	4cb72c7e-6700-4a67-b7a4-9edcdc231fca_0	27	1656	TRUE	TRUE	+	adapter1_f-adapter2_f-adapter1_r	adapter1_f-adapter2_f	full_len
1608	4d47e872-0abc-4b86-9dd3-8e2b70ff9d04_0	28	1636	TRUE	TRUE	-	adapter2_r-adapter1_r	adapter1_f-adapter2_f	full_len
1660	4d841e75-0653-454c-a723-f608426f6c48_0	18	1678	TRUE	TRUE	-	adapter2_r-adapter1_r	adapter1_f-adapter2_f	full_len
1820	4dfb5f18-2400-43cd-b0d7-f54b17139349_0	32	1852	TRUE	TRUE	-	adapter2_r-adapter1_r	adapter1_f-adapter2_f	full_len
1703	4fa2edfd-bf84-42a8-b071-88a91af184a2_0	34	1737	TRUE	TRUE	+	adapter1_f-adapter2_f	adapter1_f-adapter2_f	full_len
1856	4feedc17-9b98-4fb2-b383-6555a67c559b_0	36	1892	TRUE	TRUE	+	adapter1_f-adapter2_f	adapter1_f-adapter2_f	full_len
1637	50b8761c-4d41-41a6-a19a-3df7d9fc8f94_0	22	1659	TRUE	TRUE	-	adapter2_r-adapter1_r	adapter1_f-adapter2_f	full_len
1780	51b7c926-cedf-47e2-ba0b-eb17cc8c3960_0	24	1804	TRUE	TRUE	-	adapter2_r-adapter1_r	adapter1_f-adapter2_f	full_len
1030	5274976c-da49-4a95-9916-a1e0c4385b16_0	30	1060	TRUE	TRUE	+	adapter1_f-adapter2_f	adapter1_f-adapter2_f	full_len
1748	5369a268-b0e9-4c83-b9d3-9ae21c76ef15_0	27	1775	FALSE	TRUE	-	adapter2_r	adapter2_f	single_adapter2
1621	55a046c1-243c-4b18-bfe1-c6838e38fe07_0	26	1647	FALSE	TRUE	-	adapter2_r	adapter2_f	single_adapter2
1621	55a046c1-243c-4b18-bfe1-c6838e38fe07_0	26	1647	FALSE	TRUE	-	adapter2_r	adapter2_f	single_adapter2
1651	55df539a-8b1c-479c-b33a-692e1db5bbb4_0	23	1674	TRUE	TRUE	+	adapter1_f-adapter2_f	adapter1_f-adapter2_f	full_len
1713	566074d8-0263-4c02-9d5a-bae832bbeb30_0	26	1739	TRUE	TRUE	+	adapter1_f-adapter2_f	adapter1_f-adapter2_f	full_len
1655	56c25faa-3a70-44b9-9379-e5560b0daf1d_0	25	1680	TRUE	TRUE	+	adapter1_f-adapter2_f	adapter1_f-adapter2_f	full_len
1618	57941954-ebce-4b40-802b-a8f24f06533d_0	28	1646	TRUE	TRUE	+	adapter1_f-adapter2_f	adapter1_f-adapter2_f	full_len
1641	59a09807-08b2-4a3d-99b6-4529fce388e4_0	24	1665	TRUE	TRUE	+	adapter1_f-adapter2_f	adapter1_f-adapter2_f	full_len
1610	5a0552de-e831-4a21-89fd-b191910dc2e2_0	27	1637	TRUE	TRUE	+	adapter1_f-adapter2_f	adapter1_f-adapter2_f	full_len
1662	5af78028-0fee-47ca-9ac9-c264bb06ee4b_0	28	1690	TRUE	TRUE	+	adapter1_f-adapter2_f	adapter1_f-adapter2_f	full_len
1744	5c8a61ac-5ad4-4ce6-bc44-22ec292269b6_0	1191	2935	TRUE	TRUE	-	adapter2_r-adapter1_r	adapter1_f-adapter2_f	full_len
1744	5c8a61ac-5ad4-4ce6-bc44-22ec292269b6_0	1191	2935	TRUE	TRUE	-	adapter2_r-adapter1_r	adapter1_f-adapter2_f	full_len
1645	5e5d66cc-cb7c-46c5-a5d3-899086ca93a7_0	27	1672	FALSE	TRUE	+	adapter1_f	adapter1_f	single_adapter1
1645	5e5d66cc-cb7c-46c5-a5d3-899086ca93a7_0	27	1672	FALSE	TRUE	+	adapter1_f	adapter1_f	single_adapter1
1627	5ee3f977-dc3f-426a-931f-ce93321a8a50_0	28	1655	TRUE	TRUE	-	adapter2_r-adapter1_r	adapter1_f-adapter2_f	full_len
1627	5ee3f977-dc3f-426a-931f-ce93321a8a50_0	28	1655	TRUE	TRUE	-	adapter2_r-adapter1_r	adapter1_f-adapter2_f	full_len
1009	603a07f7-db60-450e-ab75-ba1f7c833ce7_0	23	1032	TRUE	TRUE	+	adapter1_f-adapter2_f	adapter1_f-adapter2_f	full_len
988	61ef3fdb-564f-45db-b92a-35ed47d15f1e_0	29	1017	TRUE	TRUE	-	adapter2_r-adapter1_r	adapter1_f-adapter2_f	full_len
1639	636acd37-5358-4265-b5f2-43672970c7c6_0	35	1674	TRUE	TRUE	+	adapter1_f-adapter2_f	adapter1_f-adapter2_f	full_len
1641	64afadcd-cf3a-455c-a111-d4bcf0cb39d9_0	27	1668	TRUE	TRUE	+	adapter1_f-adapter2_f	adapter1_f-adapter2_f	full_len
1651	6611284a-7fa2-4d12-bab8-e8d5832e03f0_0	22	1673	TRUE	TRUE	-	adapter2_r-adapter1_r	adapter1_f-adapter2_f	full_len
1074	7dea0c58-0ea8-4ea0-9275-cb811b0a14bd_0	31	1105	TRUE	TRUE	-	adapter2_r-adapter1_r	adapter1_f-adapter2_f	full_len
1423	86ead435-ec5e-4fd7-85d0-72f5b0edf937_0	26	1449	TRUE	TRUE	+	adapter1_f-adapter2_f	adapter1_f-adapter2_f	full_len
1513	9c484097-9816-4f09-8163-72ec561e0f58_0	31	1544	TRUE	TRUE	-	adapter2_r-adapter1_r	adapter1_f-adapter2_f	full_len
975	a112b0bd-63c1-4033-aa86-625ff575e8ac_0	26	1001	TRUE	TRUE	-	adapter2_r-adapter1_r	adapter1_f-adapter2_f	full_len
1159	a4def1e7-7ed5-490c-80ca-476bf1c56488_0	30	1189	TRUE	TRUE	-	adapter2_r-adapter1_r	adapter1_f-adapter2_f	full_len
1532	b1e56cc9-1b4a-4544-bc20-cf8649da50f0_0	21	1553	TRUE	TRUE	+	adapter1_f-adapter2_f	adapter1_f-adapter2_f	full_len
1099	c2c57bd1-9cd9-4ce0-8616-b74d6944736d_0	2297	3396	FALSE	TRUE	+	adapter1_f	adapter1_f	single_adapter1
972	d15c399e-bed0-4b99-94fb-a550c65ba19b_0	0	972	TRUE	TRUE	-	adapter2_r-adapter1_r	adapter1_f-adapter2_f	full_len
982	d5a09e1e-38fd-4f26-aa55-0a0438ad79fa_0	27	1009	TRUE	TRUE	-	adapter2_r-adapter1_r	adapter1_f-adapter2_f	full_len
1028	e80520d7-4723-4e8c-84b2-6849097ceabe_0	25	1053	TRUE	TRUE	+	adapter1_f-adapter2_f	adapter1_f-adapter2_f	full_len
975	ed01108e-87f6-41b2-a109-241bc1e87212_0	32	1007	TRUE	TRUE	-	adapter2_r-adapter1_r	adapter1_f-adapter2_f	full_len
995	f14a84bf-bb0c-4fd5-8294-1abe24127dab_0	31	1026	TRUE	TRUE	-	adapter2_r-adapter1_r	adapter1_f-adapter2_f	full_len
1012	0004f010-d16c-4119-84f6-ae9e6c2cdb9a_0	27	1039	TRUE	TRUE	-	adapter2_r-adapter1_r	adapter1_f-adapter2_f	full_len
981	00220ab6-8490-4b26-922f-98d3f1f83811_0	38	1019	TRUE	TRUE	+	adapter1_f-adapter2_f	adapter1_f-adapter2_f	full_len
967	00384a7f-27fe-4da6-be67-392590bbd060_0	30	997	TRUE	TRUE	-	adapter2_r-adapter1_r	adapter1_f-adapter2_f	full_len
1003	00395207-8bfc-4806-a132-7f713edbe164_0	26	1029	TRUE	TRUE	+	adapter1_f-adapter2_f	adapter1_f-adapter2_f	full_len
985	0074ad2a-1fd3-4fe7-8d10-3e3af58ca7a6_0	20	1005	TRUE	TRUE	-	adapter2_r-adapter1_r	adapter1_f-adapter2_f	full_len
1009	00e57ab9-81ec-4ec0-8354-15f1a79c6a26_0	26	1035	TRUE	TRUE	+	adapter1_f-adapter2_f	adapter1_f-adapter2_f	full_len
1671	00fb68f6-21a1-4f00-a35a-c2bbcefc21c6_0	25	1696	TRUE	TRUE	-	adapter2_r-adapter1_r	adapter1_f-adapter2_f	full_len
977	011893c9-71f2-4b24-8dee-a0a76a1631f0_0	24	1001	TRUE	TRUE	-	adapter2_r-adapter1_r	adapter1_f-adapter2_f	full_len
1001	01569c77-ebd9-44de-920f-f9877559a297_0	24	1025	TRUE	TRUE	-	adapter2_r-adapter1_r	adapter1_f-adapter2_f	full_len
1020	01ac100d-67f6-46c3-91f2-ea669eae4b89_0	24	1044	TRUE	TRUE	+	adapter1_f-adapter2_f	adapter1_f-adapter2_f	full_len
975	01fd17a4-9810-4ad2-af52-2a03014dc2d4_0	27	1002	TRUE	TRUE	+	adapter1_f-adapter2_f	adapter1_f-adapter2_f	full_len
997	0215ae5b-ae43-4ec6-ac3e-3b1b08548463_0	27	1024	TRUE	TRUE	-	adapter2_r-adapter1_r	adapter1_f-adapter2_f	full_len
984	025fb58a-4efb-4899-a2ef-077572990442_0	29	1013	TRUE	TRUE	-	adapter2_r-adapter1_r	adapter1_f-adapter2_f	full_len
1018	028246b0-2e48-4b08-b181-066330ec134e_0	27	1045	TRUE	TRUE	-	adapter2_r-adapter1_r	adapter1_f-adapter2_f	full_len
989	02e1411e-b179-40d7-821c-55fc2b4554c9_0	26	1015	TRUE	TRUE	+	adapter1_f-adapter2_f	adapter1_f-adapter2_f	full_len
1002	0302c97c-a407-4a94-a016-511e863a5353_0	27	1029	TRUE	TRUE	-	adapter2_r-adapter1_r	adapter1_f-adapter2_f	full_len
1013	03296a3b-9bf5-4202-bdcb-37781db67019_0	27	1040	TRUE	TRUE	+	adapter1_f-adapter2_f	adapter1_f-adapter2_f	full_len
997	034f6f13-1856-460f-a481-14ab17d7df95_0	26	1023	TRUE	TRUE	-	adapter2_r-adapter1_r	adapter1_f-adapter2_f	full_len
999	03690372-c6ca-4e81-9ba7-ce3d81c2faee_0	27	1026	TRUE	TRUE	+	adapter1_f-adapter2_f	adapter1_f-adapter2_f	full_len
1677	03824d0e-d1d9-4b02-afc1-b3ff5ef303a2_0	20	1697	TRUE	TRUE	-	adapter2_r-adapter1_r	adapter1_f-adapter2_f	full_len
977	038f991d-438f-4b35-ad62-730f12f79f06_0	33	1010	TRUE	TRUE	-	adapter2_r-adapter1_r	adapter1_f-adapter2_f	full_len
980	038ff680-314b-4bb2-815d-21c26b0f5ac0_0	25	1005	TRUE	TRUE	-	adapter2_r-adapter1_r	adapter1_f-adapter2_f	full_len
1045	03acbde2-fa14-412d-8175-03b6282ec503_0	26	1071	TRUE	TRUE	+	adapter1_f-adapter2_f	adapter1_f-adapter2_f	full_len
995	03ad5a33-1c0b-4b3b-87e6-df728cc9f295_0	23	1018	TRUE	TRUE	+	adapter1_f-adapter2_f	adapter1_f-adapter2_f	full_len
968	03fb7538-8b42-482e-a308-d70b54d806a1_0	25	993	FALSE	TRUE	-	adapter2_r	adapter2_f	single_adapter2
980	04162e22-2410-4af5-b2d1-b6638eea1fe6_0	20	1000	TRUE	TRUE	+	adapter1_f-adapter2_f	adapter1_f-adapter2_f	full_len
980	0462944a-1f27-4fe3-94fc-24194ec4f974_0	24	1004	FALSE	TRUE	-	adapter2_r	adapter2_f	single_adapter2
1011	0485aa77-edcd-4fdf-9c65-4ef977965849_0	29	1040	TRUE	TRUE	+	adapter1_f-adapter2_f	adapter1_f-adapter2_f	full_len
1054	048698e6-09d4-465c-9ccf-9d822fb0040a_0	27	1081	TRUE	TRUE	-	adapter2_r-adapter1_r	adapter1_f-adapter2_f	full_len
1012	04af6613-5929-4ab6-aa21-5961bbebfecf_0	6	1018	TRUE	TRUE	-	adapter2_r-adapter1_r	adapter1_f-adapter2_f	full_len
986	04c99ccc-0e72-4199-adf1-1b4b74b5a7a8_0	25	1011	TRUE	TRUE	-	adapter2_r-adapter1_r	adapter1_f-adapter2_f	full_len
1007	04d4fe6b-b2cd-4a9a-bc7e-aa2641d8df8e_0	28	1035	TRUE	TRUE	+	adapter1_f-adapter2_f	adapter1_f-adapter2_f	full_len
997	052ccf16-b207-426d-aabe-81ceb9f5188c_0	28	1025	TRUE	TRUE	+	adapter1_f-adapter2_f	adapter1_f-adapter2_f	full_len
1006	054bf525-5a0e-45a5-9ee6-7b0e7ff93b00_0	33	1039	TRUE	TRUE	-	adapter2_r-adapter1_r	adapter1_f-adapter2_f	full_len
1005	05abb29d-9f01-4978-b8ec-54023fa5f395_0	24	1029	TRUE	TRUE	+	adapter1_f-adapter2_f	adapter1_f-adapter2_f	full_len
1006	05bc3216-e2c8-48b2-a981-e5158bfb479a_0	27	1033	TRUE	TRUE	+	adapter1_f-adapter2_f	adapter1_f-adapter2_f	full_len
1000	05f2cab3-fc32-4503-9dce-0a7680c4be04_0	26	1026	TRUE	TRUE	-	adapter2_r-adapter1_r	adapter1_f-adapter2_f	full_len
991	06088843-f70c-419b-b2ad-a3f40b96f5e0_0	0	991	FALSE	TRUE	+	adapter2_f	adapter2_f	single_adapter2
1676	06192080-0787-4ec6-8607-96be875bcb77_0	35	1711	TRUE	TRUE	-	adapter2_r-adapter1_r	adapter1_f-adapter2_f	full_len
1008	0677d45c-63cf-4dcf-9a1a-4668283c1551_0	24	1032	TRUE	TRUE	+	adapter1_f-adapter2_f	adapter1_f-adapter2_f	full_len
1008	06ad3eea-9c35-48da-98ed-2f9a1bd7def3_0	26	1034	TRUE	TRUE	-	adapter2_r-adapter1_r	adapter1_f-adapter2_f	full_len
1001	06cf73f3-ebe7-4882-ac47-c46b281221bc_0	25	1026	TRUE	TRUE	+	adapter1_f-adapter2_f	adapter1_f-adapter2_f	full_len
1716	06d4e33f-889f-4d94-a56b-e35c2c191f70_0	25	1741	TRUE	TRUE	-	adapter2_r-adapter1_r	adapter1_f-adapter2_f	full_len
990	06d5b605-ac04-4132-92cd-31e69274550d_0	24	1014	TRUE	TRUE	+	adapter1_f-adapter2_f	adapter1_f-adapter2_f	full_len
1109	06eb784c-55e3-4e9b-8a9b-b6c871da1e29_0	24	1133	TRUE	TRUE	-	adapter2_r-adapter1_r	adapter1_f-adapter2_f	full_len
995	0722bb42-eef1-4551-9a93-b6c08a79fec6_0	29	1024	TRUE	TRUE	+	adapter1_f-adapter2_f	adapter1_f-adapter2_f	full_len
1677	073832f2-4527-49bf-97cf-dead63473eda_0	27	1704	TRUE	TRUE	+	adapter1_f-adapter2_f	adapter1_f-adapter2_f	full_len
997	07af8ace-844d-47b7-b879-a4aef80f89cb_0	21	1018	TRUE	TRUE	+	adapter1_f-adapter2_f	adapter1_f-adapter2_f	full_len
1017	07b34a5b-9813-4f2a-820d-930eb1838dd5_0	28	1045	TRUE	TRUE	+	adapter1_f-adapter2_f	adapter1_f-adapter2_f	full_len
1017	07df1e10-9f84-49bf-9d8f-20821d690579_0	28	1045	TRUE	TRUE	+	adapter1_f-adapter2_f	adapter1_f-adapter2_f	full_len
981	07ef8aa9-f428-40d6-8079-a00c4d73accd_0	32	1013	TRUE	TRUE	+	adapter1_f-adapter2_f	adapter1_f-adapter2_f	full_len
999	08242a3a-fdd0-4025-a002-50b55ec97b6a_0	25	1024	TRUE	TRUE	+	adapter1_f-adapter2_f	adapter1_f-adapter2_f	full_len
993	087b7b42-fdc5-42cf-93c8-49ca515d4069_0	24	1017	TRUE	TRUE	-	adapter2_r-adapter1_r	adapter1_f-adapter2_f	full_len
1008	089d1405-c9db-4a00-a7a6-f88c9daf8985_0	29	1037	TRUE	TRUE	-	adapter2_r-adapter1_r	adapter1_f-adapter2_f	full_len
1133	092d6039-2cc5-4049-8bce-63aae328c3d1_0	29	1162	TRUE	TRUE	+	adapter1_f-adapter2_f	adapter1_f-adapter2_f	full_len
1000	09f2e7f6-a0ae-4423-851d-f0aaf3a07373_0	0	1000	FALSE	TRUE	-	adapter1_r	adapter1_f	single_adapter1
1003	0a181daf-0b9b-48cf-9580-65131c49ed69_0	25	1028	TRUE	TRUE	+	adapter1_f-adapter2_f	adapter1_f-adapter2_f	full_len
1683	0a4ac177-8c53-4414-bb5a-75cff8b292ac_0	0	1683	FALSE	TRUE	+	adapter2_f	adapter2_f	single_adapter2
1695	0a89578d-935c-46f6-b359-86e779c8b827_1	26	1721	TRUE	TRUE	-	adapter2_r-adapter1_r-adapter1_f-adapter2_f	adapter1_f-adapter2_f	full_len
987	0acc223f-e129-4786-8f73-854b57865f07_0	36	1023	TRUE	TRUE	+	adapter1_f-adapter2_f	adapter1_f-adapter2_f	full_len
991	0b11d020-455a-483f-a90e-00281a001c2c_0	31	1022	TRUE	TRUE	+	adapter1_f-adapter2_f	adapter1_f-adapter2_f	full_len
991	0b11d020-455a-483f-a90e-00281a001c2c_0	31	1022	TRUE	TRUE	+	adapter1_f-adapter2_f	adapter1_f-adapter2_f	full_len
1003	0b19b149-4e86-4c64-a2e4-f9b8185b3340_0	25	1028	TRUE	TRUE	-	adapter2_r-adapter1_r	adapter1_f-adapter2_f	full_len
1710	0bb96bac-4c77-48ba-ad0e-69b3ee123c03_0	26	1736	TRUE	TRUE	+	adapter1_f-adapter2_f	adapter1_f-adapter2_f	full_len
997	0bcf27e9-9768-405c-83f3-2da64d8f26e1_0	28	1025	TRUE	TRUE	+	adapter1_f-adapter2_f	adapter1_f-adapter2_f	full_len
1200	0c08020b-8d62-42c9-919c-94169654290f_0	27	1227	TRUE	TRUE	-	adapter2_r-adapter1_r	adapter1_f-adapter2_f	full_len
973	0c40fa0a-331b-4c9e-b6d7-0885e20c3096_0	22	995	TRUE	TRUE	+	adapter1_f-adapter2_f	adapter1_f-adapter2_f	full_len
1053	0c46a00b-f210-4a31-978c-871357ab34d0_0	29	1082	TRUE	TRUE	+	adapter1_f-adapter2_f	adapter1_f-adapter2_f	full_len
980	0c773431-96df-4aa2-b5b1-bb4bbf9f0ca2_0	30	1010	TRUE	TRUE	+	adapter1_f-adapter2_f	adapter1_f-adapter2_f	full_len
1001	0ca32f93-f9c8-4b7d-aace-bf991cd0c7e0_0	24	1025	TRUE	TRUE	+	adapter1_f-adapter2_f	adapter1_f-adapter2_f	full_len
993	0cbfc074-d827-440b-bc45-ae9f24411b33_0	28	1021	TRUE	TRUE	-	adapter2_r-adapter1_r	adapter1_f-adapter2_f	full_len
988	0cf72dfd-a2ba-4cf9-8eea-ec9a7560986a_0	29	1017	TRUE	TRUE	-	adapter2_r-adapter1_r	adapter1_f-adapter2_f	full_len
885	0d6a0069-15e6-4a1a-8e79-6db77a3560da_0	0	885	FALSE	TRUE	-	adapter1_r	adapter1_f	single_adapter1
1688	0d8dc86f-748e-407a-a5b5-9d91570ab81f_0	28	1716	TRUE	TRUE	-	adapter2_r-adapter1_r	adapter1_f-adapter2_f	full_len
1001	0dc34fcf-cc4e-4e61-bfe4-4174db31daff_0	26	1027	TRUE	TRUE	-	adapter2_r-adapter1_r	adapter1_f-adapter2_f	full_len
1013	0e1fb7f1-ede7-4fb2-a1ea-e55178a18032_0	34	1047	TRUE	TRUE	+	adapter1_f-adapter2_f	adapter1_f-adapter2_f	full_len
1043	0e325835-aa59-42ee-9511-d06314cb572e_0	30	1073	TRUE	TRUE	+	adapter1_f-adapter2_f	adapter1_f-adapter2_f	full_len
1007	0e7a269d-b573-46a9-9dd3-93d258ebf377_0	27	1034	TRUE	TRUE	-	adapter2_r-adapter1_r	adapter1_f-adapter2_f	full_len
997	0e8a6d1f-9413-422d-8dd2-6288af25ccb4_0	30	1027	TRUE	TRUE	-	adapter2_r-adapter1_r	adapter1_f-adapter2_f	full_len
978	0f2cb9b7-db3f-4e9d-a5e1-88d868a6c6cd_0	27	1005	TRUE	TRUE	+	adapter1_f-adapter2_f	adapter1_f-adapter2_f	full_len
996	0f31396b-253e-4e9f-bb1e-c08855dbca7c_0	28	1024	TRUE	TRUE	-	adapter2_r-adapter1_r	adapter1_f-adapter2_f	full_len
1006	0f7b0489-8512-4960-af1a-488845987395_0	25	1031	TRUE	TRUE	+	adapter1_f-adapter2_f	adapter1_f-adapter2_f	full_len
1626	0fd236e3-eed8-4b3b-a591-0e4903f693ec_0	30	1656	TRUE	TRUE	-	adapter2_r-adapter1_r	adapter1_f-adapter2_f	full_len
995	100058cd-1ab7-4cab-9f3c-355d6cd760a5_0	19	1014	TRUE	TRUE	-	adapter2_r-adapter1_r	adapter1_f-adapter2_f	full_len
1019	1006bd38-ad9c-48a3-89a5-c56ed82cbcab_0	19	1038	TRUE	TRUE	+	adapter1_f-adapter2_f	adapter1_f-adapter2_f	full_len
1678	100be831-e4bf-4185-b45b-672a282cecc4_0	29	1707	FALSE	TRUE	-	adapter2_r	adapter2_f	single_adapter2
994	10185ffb-1875-4fb4-9dd1-c86f08c9074e_0	18	1012	TRUE	TRUE	-	adapter2_r-adapter1_r	adapter1_f-adapter2_f	full_len
994	1053af8a-74e9-4bd1-8042-0abd45482144_0	22	1016	TRUE	TRUE	-	adapter2_r-adapter1_r	adapter1_f-adapter2_f	full_len
1928	10a82b6f-8035-49c3-9d7e-0975fc3d2701_0	29	1957	TRUE	TRUE	+	adapter1_f-adapter2_f	adapter1_f-adapter2_f	full_len
1685	10d745c8-da24-4683-aa59-83e6bb9acdac_0	28	1713	TRUE	TRUE	+	adapter1_f-adapter2_f	adapter1_f-adapter2_f	full_len
983	1117c8b0-3640-4fbb-8767-40348951c64d_0	21	1004	FALSE	TRUE	+	adapter1_f	adapter1_f	single_adapter1
1009	11189a18-b442-413c-b839-ab56abce9916_0	25	1034	TRUE	TRUE	-	adapter2_r-adapter1_r	adapter1_f-adapter2_f	full_len
998	111bf943-277b-4ed5-ae2e-c40fe82e16bc_0	99	1097	TRUE	TRUE	-	adapter2_r-adapter1_r	adapter1_f-adapter2_f	full_len
1005	112de8e7-a17f-44f2-82dc-e92dd86d683a_0	22	1027	TRUE	TRUE	+	adapter1_f-adapter2_f	adapter1_f-adapter2_f	full_len
1045	113d5bd2-c863-4006-8523-68190fbf6049_0	29	1074	TRUE	TRUE	-	adapter2_r-adapter1_r	adapter1_f-adapter2_f	full_len
1013	11c05bac-e2b7-45e5-b31a-a633a5734bf8_0	28	1041	TRUE	TRUE	+	adapter1_f-adapter2_f	adapter1_f-adapter2_f	full_len
1012	11fd6a92-8f9c-4340-a850-bbe1d8e42eb0_0	0	1012	FALSE	TRUE	-	adapter1_r	adapter1_f	single_adapter1
986	122f9fc0-9f07-4e43-8d71-11792c1c09be_0	25	1011	TRUE	TRUE	+	adapter1_f-adapter2_f	adapter1_f-adapter2_f	full_len
995	12452356-2117-492f-a9fe-7b831cfa050b_0	28	1023	TRUE	TRUE	+	adapter1_f-adapter2_f	adapter1_f-adapter2_f	full_len
1617	124d6890-315e-43db-994e-dcfa241392c1_0	21	1638	TRUE	TRUE	+	adapter1_f-adapter2_f	adapter1_f-adapter2_f	full_len
1002	124e1341-fb9a-4490-9ff3-0a9966347065_0	28	1030	TRUE	TRUE	-	adapter2_r-adapter1_r	adapter1_f-adapter2_f	full_len
1007	127e4adb-0cbb-489f-b3a7-f3933c0e76f0_0	21	1028	TRUE	TRUE	-	adapter2_r-adapter1_r	adapter1_f-adapter2_f	full_len
1057	129ff111-a3a3-4cac-9996-c032d127e988_0	29	1086	TRUE	TRUE	-	adapter2_r-adapter1_r	adapter1_f-adapter2_f	full_len
1006	12f743c1-93d7-44be-b68e-933498d53f40_0	28	1034	TRUE	TRUE	+	adapter1_f-adapter2_f	adapter1_f-adapter2_f	full_len
975	132541d7-db37-4915-b6de-745e5aed3837_0	23	998	TRUE	TRUE	+	adapter1_f-adapter2_f	adapter1_f-adapter2_f	full_len
1009	1347f298-08f3-4458-a10e-e298dc820015_0	17	1026	TRUE	TRUE	+	adapter1_f-adapter2_f	adapter1_f-adapter2_f	full_len
1933	134b417c-446f-4caa-b923-3d1af34429d1_0	28	1961	TRUE	TRUE	-	adapter2_r-adapter1_r	adapter1_f-adapter2_f	full_len
991	13af1a65-978e-475c-8a68-af631b5b6eff_0	23	1014	TRUE	TRUE	-	adapter2_r-adapter1_r	adapter1_f-adapter2_f	full_len
1674	1405280f-906c-4d93-a3a8-476d622c8551_0	25	1699	TRUE	TRUE	+	adapter1_f-adapter2_f	adapter1_f-adapter2_f	full_len
1659	140e042e-c953-40c4-b9ee-4950fb56fa82_0	28	1687	TRUE	TRUE	-	adapter2_r-adapter1_r	adapter1_f-adapter2_f	full_len
1004	14105676-ee23-4ab2-842b-6213a87769b0_0	25	1029	FALSE	TRUE	-	adapter2_r	adapter2_f	single_adapter2
1076	143a1d04-75d9-4954-8261-187d647ad4ad_0	23	1099	TRUE	TRUE	-	adapter2_r-adapter1_r	adapter1_f-adapter2_f	full_len
996	14532eca-d131-4033-ace6-a34568adc11f_0	24	1020	TRUE	TRUE	+	adapter1_f-adapter2_f	adapter1_f-adapter2_f	full_len
1003	145765af-da09-4bef-a71c-d9a8ed5e251b_0	28	1031	TRUE	TRUE	+	adapter1_f-adapter2_f	adapter1_f-adapter2_f	full_len
1006	1479112c-d940-4815-bee8-5e42411f7231_0	30	1036	TRUE	TRUE	+	adapter1_f-adapter2_f	adapter1_f-adapter2_f	full_len
982	148f5fa7-28ed-4329-9c26-905d45940c2a_0	28	1010	TRUE	TRUE	-	adapter2_r-adapter1_r	adapter1_f-adapter2_f	full_len
1652	15deb33c-b0ee-4d67-a4c2-d8a3c83c0b6d_0	28	1680	TRUE	TRUE	-	adapter2_r-adapter1_r	adapter1_f-adapter2_f	full_len
1967	168645ec-2887-4354-9443-1c73a968f570_0	21	1988	TRUE	TRUE	+	adapter1_f-adapter2_f	adapter1_f-adapter2_f	full_len
1673	16f64dca-3844-46e9-af77-4fcdcd61f1eb_0	19	1692	TRUE	TRUE	+	adapter1_f-adapter2_f	adapter1_f-adapter2_f	full_len
1909	1753dd08-c76e-443a-85b5-3af8067bc648_0	26	1935	TRUE	TRUE	-	adapter2_r-adapter1_r	adapter1_f-adapter2_f	full_len
1939	1754e114-5a9b-4f65-84d0-b76421b7b573_0	25	1964	TRUE	TRUE	+	adapter1_f-adapter2_f	adapter1_f-adapter2_f	full_len
1770	1962ad36-60f5-47d0-91dd-de172797549a_0	30	1800	TRUE	TRUE	-	adapter2_r-adapter1_r	adapter1_f-adapter2_f	full_len
1671	1a3452e2-448b-443e-a920-122636b8ef8b_0	20	1691	TRUE	TRUE	-	adapter2_r-adapter1_r	adapter1_f-adapter2_f	full_len
1908	1afcffe4-9a5c-4fd9-b3bc-c5ee2192dd6b_0	26	1934	TRUE	TRUE	-	adapter2_r-adapter1_r	adapter1_f-adapter2_f	full_len
1664	1d327e1e-7994-4a12-a772-f9514668dc6d_0	23	1687	TRUE	TRUE	-	adapter2_r-adapter1_r	adapter1_f-adapter2_f	full_len
1027	20e45f14-68c1-4ec0-9dcd-edb0f985b8c1_0	28	1055	TRUE	TRUE	-	adapter2_r-adapter1_r	adapter1_f-adapter2_f	full_len
1657	216d8b24-9a51-4872-8378-b418de63cc48_0	23	1680	TRUE	TRUE	-	adapter2_r-adapter1_r	adapter1_f-adapter2_f	full_len
1668	23c66967-3db8-447a-a170-bb136a7aeb9e_0	26	1694	FALSE	TRUE	-	adapter2_r	adapter2_f	single_adapter2
1674	249ef839-d307-4b20-ac5c-4ebb41c493ab_0	31	1705	TRUE	TRUE	+	adapter1_f-adapter2_f	adapter1_f-adapter2_f	full_len
1674	249ef839-d307-4b20-ac5c-4ebb41c493ab_0	31	1705	TRUE	TRUE	+	adapter1_f-adapter2_f	adapter1_f-adapter2_f	full_len
1672	255d0e16-f74a-44bb-8c24-9e2f4e69fa7f_0	21	1693	TRUE	TRUE	-	adapter2_r-adapter1_r	adapter1_f-adapter2_f	full_len
1664	26d50927-6bef-4579-92f5-41043d404c7f_0	17	1681	TRUE	TRUE	+	adapter1_f-adapter2_f	adapter1_f-adapter2_f	full_len
1654	26e9e79d-2845-4faf-82b9-e0173f7f03d5_0	21	1675	TRUE	TRUE	+	adapter1_f-adapter2_f-adapter1_r	adapter1_f-adapter2_f	full_len
1862	2794b712-6a0f-4eb2-aff6-4de3d870c45d_0	31	1893	TRUE	TRUE	+	adapter1_f-adapter2_f	adapter1_f-adapter2_f	full_len
1655	27a9a995-09d3-407a-9253-a0fa5fead9be_0	23	1678	TRUE	TRUE	+	adapter1_f-adapter2_f	adapter1_f-adapter2_f	full_len
1691	28ec32fa-928a-42fd-8d73-bb356f2a8424_0	25	1716	TRUE	TRUE	+	adapter1_f-adapter2_f	adapter1_f-adapter2_f	full_len
1691	28ec32fa-928a-42fd-8d73-bb356f2a8424_0	25	1716	TRUE	TRUE	+	adapter1_f-adapter2_f	adapter1_f-adapter2_f	full_len
1670	29f455b9-bb71-4131-bba1-c170d37df51d_0	27	1697	TRUE	TRUE	+	adapter1_f-adapter2_f	adapter1_f-adapter2_f	full_len
1685	2a23bcfb-11cc-4cf5-9192-f61e9fa8e8de_0	34	1719	TRUE	TRUE	+	adapter1_f-adapter2_f	adapter1_f-adapter2_f	full_len
1911	2b2dd213-30e7-40dc-a6d6-b1402da00925_0	33	1944	TRUE	TRUE	-	adapter2_r-adapter1_r-adapter2_f	adapter1_f-adapter2_f	full_len
1634	2b56be7b-3ddb-423c-95da-223cfb02350b_0	24	1658	TRUE	TRUE	-	adapter2_r-adapter1_r	adapter1_f-adapter2_f	full_len
1933	2e7c9351-ac5b-4701-82c1-79144b8d059d_0	31	1964	TRUE	TRUE	-	adapter2_r-adapter1_r	adapter1_f-adapter2_f	full_len
1920	2ed54048-ebd7-4063-845d-3a95b39fa2d2_0	28	1948	TRUE	TRUE	-	adapter2_r-adapter1_r	adapter1_f-adapter2_f	full_len
1639	2f99e376-c598-4ec4-9bfb-c9f6bd0ba00a_0	31	1670	TRUE	TRUE	-	adapter2_r-adapter1_r	adapter1_f-adapter2_f	full_len
1683	30eaf5fb-951f-4958-82bb-fc22089bc165_0	23	1706	TRUE	TRUE	+	adapter1_f-adapter2_f	adapter1_f-adapter2_f	full_len
1642	316814d6-54fe-4b77-b813-8b16316d46eb_0	28	1670	TRUE	TRUE	-	adapter2_r-adapter1_r	adapter1_f-adapter2_f	full_len
1979	3233bebb-873b-432c-b450-2c4dea25dfdd_0	27	2006	TRUE	TRUE	+	adapter1_f-adapter2_f	adapter1_f-adapter2_f	full_len
1679	32bc4047-d5ff-47f0-8d7f-51929cef6479_0	28	1707	TRUE	TRUE	-	adapter2_r-adapter1_r	adapter1_f-adapter2_f	full_len
1706	33b0cc70-c227-4b94-b3d5-928bf2b8b4f0_0	33	1739	FALSE	TRUE	-	adapter2_r	adapter2_f	single_adapter2
1706	33b0cc70-c227-4b94-b3d5-928bf2b8b4f0_0	33	1739	FALSE	TRUE	-	adapter2_r	adapter2_f	single_adapter2
1665	363e4089-0779-4a41-9cc6-68bcc40f8ec7_0	27	1692	TRUE	TRUE	+	adapter1_f-adapter2_f	adapter1_f-adapter2_f	full_len
1862	39232608-0fbd-47e8-93f7-6f7caf970871_0	29	1891	TRUE	TRUE	+	adapter1_f-adapter2_f	adapter1_f-adapter2_f	full_len
1685	39475cd1-9ca5-498c-8482-01ec95bf5142_0	26	1711	TRUE	TRUE	-	adapter2_r-adapter1_r	adapter1_f-adapter2_f	full_len
1685	39475cd1-9ca5-498c-8482-01ec95bf5142_0	26	1711	TRUE	TRUE	-	adapter2_r-adapter1_r	adapter1_f-adapter2_f	full_len
1947	3acb604a-0f99-4181-9c24-21bafb213480_0	25	1972	TRUE	TRUE	-	adapter2_r-adapter1_r	adapter1_f-adapter2_f	full_len
1935	3b672cdc-027e-4e87-bf4a-2173e118477f_0	27	1962	TRUE	TRUE	+	adapter1_f-adapter2_f	adapter1_f-adapter2_f	full_len
1659	3bea909e-79c2-4062-ba04-6db57f51c507_0	25	1684	TRUE	TRUE	-	adapter2_r-adapter1_r	adapter1_f-adapter2_f	full_len
1969	3cc4e704-9e33-4a6f-99da-5d6143e9af80_0	28	1997	TRUE	TRUE	-	adapter2_r-adapter1_r	adapter1_f-adapter2_f	full_len
1665	3ce7e8d9-bedf-4a3c-b0c4-160cb44ea99f_0	22	1687	FALSE	TRUE	-	adapter2_r	adapter2_f	single_adapter2
1675	3d705359-6d91-467b-8a43-f92d82ef5fb3_0	1487	3162	TRUE	TRUE	+	adapter2_r-adapter1_r-adapter1_f-adapter2_f	adapter1_f-adapter2_f	full_len
1668	3d9c4696-1b9f-41d6-8313-d0302acf24ef_0	22	1690	TRUE	TRUE	-	adapter2_r-adapter1_r	adapter1_f-adapter2_f	full_len
1022	3e1f4246-deae-44eb-9043-a3d9e1231428_0	33	1055	TRUE	TRUE	-	adapter2_r-adapter1_r	adapter1_f-adapter2_f	full_len
1671	4183b935-c7c5-40ba-bf32-9aded5972355_0	30	1701	TRUE	TRUE	+	adapter1_f-adapter2_f	adapter1_f-adapter2_f	full_len
1874	41889906-b80a-4a6a-92b2-4513915a8e42_0	24	1898	TRUE	TRUE	+	adapter1_f-adapter2_f	adapter1_f-adapter2_f	full_len
1669	434add8d-d145-4def-add3-29e6dc641ef7_0	24	1693	TRUE	TRUE	+	adapter1_f-adapter2_f	adapter1_f-adapter2_f	full_len
1736	45671e1d-5e6a-4a55-9974-e74d41490b4a_0	25	1761	FALSE	TRUE	-	adapter2_r	adapter2_f	single_adapter2
1661	4729010a-d8f6-4f8d-bd6d-01a3f05da8e6_0	19	1680	FALSE	TRUE	-	adapter2_r	adapter2_f	single_adapter2
1668	48af0608-4ca4-45b4-8fb1-5f7056f0a470_0	35	1703	TRUE	TRUE	+	adapter1_f-adapter2_f	adapter1_f-adapter2_f	full_len
1668	48af0608-4ca4-45b4-8fb1-5f7056f0a470_0	35	1703	TRUE	TRUE	+	adapter1_f-adapter2_f	adapter1_f-adapter2_f	full_len
1038	499037f2-a027-4b8c-ac26-60ede33b7462_0	25	1063	TRUE	TRUE	+	adapter1_f-adapter2_f	adapter1_f-adapter2_f	full_len
1038	499037f2-a027-4b8c-ac26-60ede33b7462_0	25	1063	TRUE	TRUE	+	adapter1_f-adapter2_f	adapter1_f-adapter2_f	full_len
1668	4c99b18e-4a3c-43ca-aad4-7f41b6052119_0	27	1695	TRUE	TRUE	+	adapter1_f-adapter2_f	adapter1_f-adapter2_f	full_len
1903	4ce9307c-4369-4d33-a45b-5e2e710087cb_0	25	1928	TRUE	TRUE	-	adapter2_r-adapter1_r	adapter1_f-adapter2_f	full_len
1824	4ec5f38c-3139-4d02-ad21-655f578f1cc8_0	32	1856	TRUE	TRUE	+	adapter1_f-adapter2_f-adapter1_r	adapter1_f-adapter2_f	full_len
1897	50c9b05e-d9f2-4da0-8789-6bf787b7a5a2_0	30	1927	TRUE	TRUE	-	adapter2_r-adapter1_r	adapter1_f-adapter2_f	full_len
1677	5230a501-aa8b-407b-addc-4152871cea34_0	28	1705	TRUE	TRUE	-	adapter2_r-adapter1_r	adapter1_f-adapter2_f	full_len
1850	57259937-9ef3-4ca7-bb0c-bb2b6397d325_0	28	1878	TRUE	TRUE	+	adapter1_f-adapter2_f	adapter1_f-adapter2_f	full_len
1659	597a28b3-3ea7-400e-abe4-40ee0484e293_0	38	1697	TRUE	TRUE	-	adapter2_r-adapter1_r	adapter1_f-adapter2_f	full_len
1895	5bb4bf52-5dad-42cc-8bf3-4331c3597368_0	16	1911	TRUE	TRUE	+	adapter1_f-adapter2_f	adapter1_f-adapter2_f	full_len
1889	5c3319dd-4a7d-40f1-b16f-d4df37369d29_0	0	1889	FALSE	TRUE	-	adapter1_r	adapter1_f	single_adapter1
1889	5c3319dd-4a7d-40f1-b16f-d4df37369d29_0	0	1889	FALSE	TRUE	-	adapter1_r	adapter1_f	single_adapter1
1781	5d908105-f2e0-489d-9d08-711fa6b45d04_0	23	1804	TRUE	TRUE	-	adapter2_r-adapter1_r	adapter1_f-adapter2_f	full_len
1918	5da34836-a877-41da-b500-020dbebb6bed_0	27	1945	TRUE	TRUE	+	adapter1_f-adapter2_f	adapter1_f-adapter2_f	full_len
1688	5df73bd5-2d1e-46c4-a80f-729b46512529_0	19	1707	TRUE	TRUE	-	adapter2_r-adapter1_r	adapter1_f-adapter2_f	full_len
1662	5e445352-b0c6-481a-975a-0f46f1cb63d7_0	23	1685	TRUE	TRUE	+	adapter1_f-adapter2_f	adapter1_f-adapter2_f	full_len
1656	5e9320ab-273e-47cd-b3cd-d48f18ff23e3_0	21	1677	TRUE	TRUE	+	adapter1_f-adapter2_f	adapter1_f-adapter2_f	full_len
1700	5f0ccbd5-3866-4b5a-a1e8-910fb789292c_0	31	1731	TRUE	TRUE	-	adapter2_r-adapter1_r	adapter1_f-adapter2_f	full_len
1650	607a69fa-39e3-4f18-b332-2f23f9975cbe_0	15	1665	TRUE	TRUE	-	adapter2_r-adapter1_r-adapter2_f	adapter1_f-adapter2_f	full_len
1646	6202171d-2808-4b35-a219-34a9b2768d93_0	34	1680	FALSE	TRUE	-	adapter2_r	adapter2_f	single_adapter2
1649	6356d706-37d8-49e3-ba95-f395efba9d2b_0	22	1671	FALSE	TRUE	+	adapter1_f	adapter1_f	single_adapter1
1930	6462e2d1-e58e-4bf5-95de-11a8f9ed535c_0	23	1953	TRUE	TRUE	-	adapter2_r-adapter1_r	adapter1_f-adapter2_f	full_len
1756	6469e992-169c-4ac9-922b-9a3a973e324a_0	0	1756	FALSE	TRUE	-	adapter1_r	adapter1_f	single_adapter1
1665	65129d7a-5702-441c-8482-966754a40850_0	27	1692	TRUE	TRUE	-	adapter2_r-adapter1_r	adapter1_f-adapter2_f	full_len
1722	66954c08-42e4-4f2f-a551-c5c3b792bded_0	0	1722	FALSE	TRUE	+	adapter2_f	adapter2_f	single_adapter2
1666	687830cb-1963-43ea-bb9b-7eb671cbcb81_0	21	1687	TRUE	TRUE	+	adapter1_f-adapter2_f	adapter1_f-adapter2_f	full_len
1716	68b172e8-c7f6-41b3-a50e-3c741feae454_0	27	1743	TRUE	TRUE	-	adapter2_r-adapter1_r	adapter1_f-adapter2_f	full_len
1722	68cf032e-acae-4bb1-ad94-f6c5c246c83d_0	0	1722	FALSE	TRUE	+	adapter2_f	adapter2_f	single_adapter2
1663	68fe1b94-2223-49d1-9f48-64693020eadb_0	32	1695	TRUE	TRUE	+	adapter1_f-adapter2_f	adapter1_f-adapter2_f	full_len
1088	694e45e6-b939-4448-b823-0c80add615d1_0	37	1125	TRUE	TRUE	+	adapter1_f-adapter2_f	adapter1_f-adapter2_f	full_len
1892	6af482d4-87b5-44e8-af50-2cba5e278a41_0	34	1926	TRUE	TRUE	-	adapter2_r-adapter1_r	adapter1_f-adapter2_f	full_len
1908	6dafd018-03f7-4ecf-acd3-f29755627913_0	35	1943	TRUE	TRUE	-	adapter2_r-adapter1_r	adapter1_f-adapter2_f	full_len
1643	6e4b71a1-a212-49d0-b6ae-21f969b8d0c7_0	31	1674	TRUE	TRUE	-	adapter2_r-adapter1_r	adapter1_f-adapter2_f	full_len
1633	6fd8dab1-455b-4b07-8a3c-f9e1f8dcc74e_0	32	1665	TRUE	TRUE	+	adapter1_f-adapter2_f	adapter1_f-adapter2_f	full_len
1057	71564cc9-665a-4f79-883a-bbeedf2d5572_0	25	1082	TRUE	TRUE	-	adapter2_r-adapter1_r	adapter1_f-adapter2_f	full_len
1278	8bf3b0b1-27c3-4f6f-9b91-015ec967a521_0	25	1303	FALSE	TRUE	-	adapter2_r	adapter2_f	single_adapter2
1497	b134f85b-2356-405f-aac4-a3645af6b422_0	0	1497	FALSE	FALSE	*	adapter2_f-adapter1_f	adapter2_f-adapter1_f	other
1297	d6530c15-cc61-42c6-be81-8bd749960020_0	35	1332	TRUE	TRUE	-	adapter2_r-adapter1_r	adapter1_f-adapter2_f	full_len
1297	d6530c15-cc61-42c6-be81-8bd749960020_0	35	1332	TRUE	TRUE	-	adapter2_r-adapter1_r	adapter1_f-adapter2_f	full_len
990	eed3f2eb-fbb5-4de0-9e23-77fb1072aae0_0	24	1014	TRUE	TRUE	-	adapter2_r-adapter1_r	adapter1_f-adapter2_f	full_len
1017	ef6c43e6-4ac2-45b8-b2ef-0923eba9f093_0	31	1048	TRUE	TRUE	-	adapter2_r-adapter1_r	adapter1_f-adapter2_f	full_len
1126	fd784905-0615-410e-b16d-a0a1bdfbbb49_0	31	1157	TRUE	TRUE	+	adapter1_f-adapter2_f	adapter1_f-adapter2_f	full_len
1073	00009cba-e028-4144-aafe-4d66e08f638a_0	27	1100	TRUE	TRUE	+	adapter1_f-adapter2_f	adapter1_f-adapter2_f	full_len
974	0006e7b1-d018-4f6a-8b0b-83083df656e0_0	25	999	TRUE	TRUE	-	adapter2_r-adapter1_r	adapter1_f-adapter2_f	full_len
1015	00085705-174e-4220-acda-5f3d32598c88_0	24	1039	TRUE	TRUE	+	adapter1_f-adapter2_f	adapter1_f-adapter2_f	full_len
1039	0008e877-640a-487f-baa1-cd937f7cabb3_0	24	1063	TRUE	TRUE	-	adapter2_r-adapter1_r-adapter2_f	adapter1_f-adapter2_f	full_len
1013	0009a474-bc4f-4595-aadf-3f19988a2eae_0	25	1038	TRUE	TRUE	+	adapter1_f-adapter2_f	adapter1_f-adapter2_f	full_len
1066	000b7ad7-8e18-46bd-8889-c636ec921cf2_0	29	1095	TRUE	TRUE	-	adapter2_r-adapter1_r	adapter1_f-adapter2_f	full_len
1043	000ce630-15ba-4783-971b-6e80447d01e4_0	891	1934	TRUE	TRUE	+	adapter1_f-adapter2_f	adapter1_f-adapter2_f	full_len
1037	00107f9b-18aa-4472-8d4a-58d63be11a24_0	26	1063	TRUE	TRUE	+	adapter1_f-adapter2_f	adapter1_f-adapter2_f	full_len
1029	0010ef55-eb9c-404c-8d67-22ad5d081226_0	24	1053	TRUE	TRUE	-	adapter2_r-adapter1_r	adapter1_f-adapter2_f	full_len
1026	0012a7b3-61d9-49e6-bf59-929922fbc618_0	28	1054	TRUE	TRUE	+	adapter1_f-adapter2_f	adapter1_f-adapter2_f	full_len
1025	001857fd-038f-4d25-a7c4-72986fbd2127_0	0	1025	FALSE	TRUE	+	adapter2_f	adapter2_f	single_adapter2
1025	00192970-d376-4be6-aa35-5dd444bebcee_0	26	1051	TRUE	TRUE	+	adapter1_f-adapter2_f	adapter1_f-adapter2_f	full_len
1033	001b2220-d555-42fc-86b2-f3ade9aecd61_0	26	1059	TRUE	TRUE	-	adapter2_r-adapter1_r	adapter1_f-adapter2_f	full_len
1014	001b7110-5659-4d3a-9b11-03229eed4cea_0	27	1041	TRUE	TRUE	+	adapter1_f-adapter2_f	adapter1_f-adapter2_f	full_len
1020	001dad48-ffa8-4e24-b640-3529fe903deb_0	30	1050	TRUE	TRUE	-	adapter2_r-adapter1_r	adapter1_f-adapter2_f	full_len
1038	002021af-4110-4eca-bb73-719e7a1c46ca_0	0	1038	FALSE	FALSE	*	adapter1_f-adapter1_r-adapter2_f	adapter1_f-adapter1_r-adapter2_f	other
1032	0022562d-b114-43bc-8795-f3cb28b9f930_0	24	1056	TRUE	TRUE	+	adapter1_f-adapter2_f	adapter1_f-adapter2_f	full_len
1026	0025178c-2a77-4996-8cd5-84a7cb77fb7f_0	597	1623	TRUE	TRUE	-	adapter1_f-adapter2_r-adapter1_r	adapter1_f-adapter2_f	full_len
1026	002541e5-bcf0-4144-9bf1-db7af4f77d04_0	23	1049	TRUE	TRUE	+	adapter1_f-adapter2_f	adapter1_f-adapter2_f	full_len
1091	002941d7-c6d6-443b-9773-accee933606b_0	28	1119	TRUE	TRUE	-	adapter2_r-adapter1_r	adapter1_f-adapter2_f	full_len
1047	002dae2d-e09d-4ce1-a45c-00046033bfe4_0	21	1068	TRUE	TRUE	+	adapter1_f-adapter2_f	adapter1_f-adapter2_f	full_len
1022	00316ba2-6d0d-448a-afde-f95d6969e693_0	25	1047	TRUE	TRUE	+	adapter1_f-adapter2_f	adapter1_f-adapter2_f	full_len
1032	003628cc-4ae5-44d9-b546-76f2faadbb2a_0	29	1061	TRUE	TRUE	-	adapter2_r-adapter1_r	adapter1_f-adapter2_f	full_len
1014	003a2b31-2763-4e1a-b455-267a41a4bc5e_0	25	1039	TRUE	TRUE	-	adapter2_r-adapter1_r	adapter1_f-adapter2_f	full_len
1032	003ae61e-ce8d-414a-ab79-e4e91c04e1c3_0	27	1059	TRUE	TRUE	-	adapter2_r-adapter1_r-adapter1_f	adapter1_f-adapter2_f	full_len
1145	0042f029-ef69-48a7-a350-93bab807c6b3_0	0	1145	FALSE	TRUE	-	adapter1_r	adapter1_f	single_adapter1
1054	004381e5-bede-42c8-9ed4-81070db88b24_0	23	1077	TRUE	TRUE	-	adapter2_r-adapter1_r	adapter1_f-adapter2_f	full_len
1009	00440ed5-4b67-4e25-bd93-e1e7bc7b642f_0	28	1037	FALSE	TRUE	-	adapter2_r	adapter2_f	single_adapter2
1044	00449842-0d3c-4842-90e9-71f31a1d127d_0	22	1066	TRUE	TRUE	+	adapter1_f-adapter2_f	adapter1_f-adapter2_f	full_len
996	0045d3f7-511b-40a6-9d27-70d3cd109114_0	24	1020	TRUE	TRUE	-	adapter2_r-adapter1_r	adapter1_f-adapter2_f	full_len
1035	004b1391-b1b0-4570-a535-1d5b989ba5ac_0	21	1056	TRUE	TRUE	+	adapter1_f-adapter2_f	adapter1_f-adapter2_f	full_len
1020	004bdbad-e08b-4382-a129-60899a998463_0	28	1048	TRUE	TRUE	+	adapter1_f-adapter2_f	adapter1_f-adapter2_f	full_len
1027	004d7361-d4db-435f-880a-75e619cd09de_0	24	1051	TRUE	TRUE	+	adapter1_f-adapter2_f	adapter1_f-adapter2_f	full_len
1025	004dee92-e569-4efb-b037-faba9c750202_0	35	1060	TRUE	TRUE	+	adapter1_f-adapter2_f	adapter1_f-adapter2_f	full_len
1026	005869b1-e412-463e-a6a3-58f35eca72c0_0	34	1060	TRUE	TRUE	+	adapter1_f-adapter2_f	adapter1_f-adapter2_f	full_len
1016	0058d5fe-82bb-44a8-a77f-b4159c50da11_0	25	1041	TRUE	TRUE	+	adapter1_f-adapter2_f	adapter1_f-adapter2_f	full_len
1122	005cdccf-fe70-494f-9071-d1eac413a280_0	29	1151	TRUE	TRUE	-	adapter2_r-adapter1_r-adapter2_f	adapter1_f-adapter2_f	full_len
1008	005f0a77-d9e5-4dc4-be85-af174e893587_0	30	1038	TRUE	TRUE	-	adapter2_r-adapter1_r	adapter1_f-adapter2_f	full_len
1059	0061b02c-860a-4043-a8fc-2fd35d380332_0	0	1059	FALSE	TRUE	-	adapter1_r	adapter1_f	single_adapter1
1050	00657a1e-86b8-4ac2-bb40-b04efb939e71_0	2764	3814	TRUE	TRUE	-	adapter2_f-adapter1_f-adapter2_r-adapter1_r	adapter1_f-adapter2_f	full_len
1001	0067032a-0b83-4763-a2e0-5a98ef9defce_0	21	1022	TRUE	TRUE	-	adapter2_r-adapter1_r	adapter1_f-adapter2_f	full_len
1023	006c2bef-8b3f-466a-85de-78d60dc6bc52_1	26	1049	TRUE	TRUE	-	adapter2_r-adapter1_r-adapter1_f-adapter2_f	adapter1_f-adapter2_f	full_len
1037	006f653b-8680-4c14-a5e2-63f48af4ad17_0	27	1064	TRUE	TRUE	-	adapter2_r-adapter1_r	adapter1_f-adapter2_f	full_len
1049	0070635f-554e-4618-9f64-e1b8314d8318_0	0	1049	FALSE	TRUE	+	adapter2_f	adapter2_f	single_adapter2
1025	00740f71-b8f6-4dbf-8245-2f6814051cd4_0	30	1055	TRUE	TRUE	+	adapter1_f-adapter2_f	adapter1_f-adapter2_f	full_len
1028	00743cfa-9a59-49cf-9d9e-b76635ceac5b_0	26	1054	TRUE	TRUE	+	adapter1_f-adapter2_f	adapter1_f-adapter2_f	full_len
1034	00786654-6141-48dc-bc33-ed6152373491_0	25	1059	TRUE	TRUE	+	adapter1_f-adapter2_f	adapter1_f-adapter2_f	full_len
1013	0079e104-5741-461d-94ba-cef3e47c7221_0	27	1040	TRUE	TRUE	+	adapter1_f-adapter2_f	adapter1_f-adapter2_f	full_len
1119	007a12be-e03d-4bf7-a40a-af0950e241a2_0	23	1142	TRUE	TRUE	+	adapter1_f-adapter2_f	adapter1_f-adapter2_f	full_len
1049	007eca8b-225d-4526-9104-f6b88fbf669b_0	35	1084	TRUE	TRUE	-	adapter2_r-adapter1_r	adapter1_f-adapter2_f	full_len
1036	0080629f-c043-4415-b8a0-bb6e73bda4fb_0	25	1061	TRUE	TRUE	+	adapter1_f-adapter2_f	adapter1_f-adapter2_f	full_len
1031	00827461-761e-4391-bb14-7a40b52ce8a4_0	27	1058	TRUE	TRUE	-	adapter2_r-adapter1_r	adapter1_f-adapter2_f	full_len
1020	00828fe9-ffe8-4e3f-a1e6-5001167d8cb5_0	23	1043	TRUE	TRUE	-	adapter2_r-adapter1_r	adapter1_f-adapter2_f	full_len
1034	0082ed7a-ef9c-4ac8-b9b5-9a545cff2b79_0	29	1063	TRUE	TRUE	+	adapter1_f-adapter2_f	adapter1_f-adapter2_f	full_len
1030	0090e4d9-459c-4d9c-8599-0c5a5b8e41f3_0	28	1058	TRUE	TRUE	-	adapter2_r-adapter1_r	adapter1_f-adapter2_f	full_len
1057	0091af72-4ab1-4eb8-b474-ff8216890805_0	25	1082	TRUE	TRUE	-	adapter2_r-adapter1_r	adapter1_f-adapter2_f	full_len
1027	009302d4-2d32-48cb-9fac-5d3208be06af_0	28	1055	TRUE	TRUE	+	adapter1_f-adapter2_f	adapter1_f-adapter2_f	full_len
1040	0094426e-fb10-4cbd-b288-e7335913b952_0	29	1069	TRUE	TRUE	-	adapter2_r-adapter1_r	adapter1_f-adapter2_f	full_len
1078	0094b3b7-690f-4e27-ab66-f3d3a8a17567_0	31	1109	TRUE	TRUE	-	adapter2_r-adapter1_r	adapter1_f-adapter2_f	full_len
1034	0094f987-85ae-4779-9435-0bc418095a29_0	20	1054	TRUE	TRUE	+	adapter1_f-adapter2_f	adapter1_f-adapter2_f	full_len
1135	0098d8b8-924f-46eb-996b-ce5ece66801f_0	25	1160	TRUE	TRUE	+	adapter1_f-adapter2_f	adapter1_f-adapter2_f	full_len
1018	009ce1fb-8844-4e5b-9906-6dd62934b9ec_0	27	1045	TRUE	TRUE	-	adapter2_r-adapter1_r	adapter1_f-adapter2_f	full_len
979	009cec90-8f3a-4a5d-bf3e-8c5abdcbcb2b_0	23	1002	TRUE	TRUE	-	adapter2_r-adapter1_r	adapter1_f-adapter2_f	full_len
1189	00a12309-fbf1-41ea-a586-41107dc9ec53_0	27	1216	FALSE	TRUE	-	adapter2_r	adapter2_f	single_adapter2
1023	00a2eecb-0610-43db-a891-2525c43f6ca2_0	23	1046	TRUE	TRUE	-	adapter2_r-adapter1_r	adapter1_f-adapter2_f	full_len
988	00a5cf2b-2db6-4ba8-a4a6-8170255b2a0b_0	27	1015	TRUE	TRUE	-	adapter2_r-adapter1_r	adapter1_f-adapter2_f	full_len
1024	00a62993-b36f-4924-87cd-2723919626ff_0	35	1059	TRUE	TRUE	-	adapter2_r-adapter1_r	adapter1_f-adapter2_f	full_len
1168	00aaf498-6b66-4bb1-9197-24ba1044c1ef_0	23	1191	TRUE	TRUE	-	adapter2_r-adapter1_r	adapter1_f-adapter2_f	full_len
1076	00ab2558-43ff-46a9-8a59-dfb0e9f2258b_0	32	1108	TRUE	TRUE	+	adapter1_f-adapter2_f	adapter1_f-adapter2_f	full_len
1042	00ad56f9-ab58-4b72-8282-3337d0f41e21_0	23	1065	TRUE	TRUE	+	adapter1_f-adapter2_f	adapter1_f-adapter2_f	full_len
1021	00aeebfb-853e-46a1-86af-612a08ba7fb4_0	27	1048	TRUE	TRUE	-	adapter2_r-adapter1_r	adapter1_f-adapter2_f	full_len
1021	00b40966-65d6-4d43-9b23-06360602ea56_0	23	1044	TRUE	TRUE	+	adapter1_f-adapter2_f	adapter1_f-adapter2_f	full_len
1031	00b5385a-a165-4699-b5ff-cc6aff6c4e7c_0	24	1055	TRUE	TRUE	+	adapter1_f-adapter2_f	adapter1_f-adapter2_f	full_len
1048	00bc3ff1-507c-4490-8edb-d1a9699cce3b_0	48	1096	TRUE	TRUE	+	adapter1_f-adapter2_f	adapter1_f-adapter2_f	full_len
1117	00bd5d2a-7114-426e-adec-7f6d8ccc5fb8_0	0	1117	FALSE	TRUE	-	adapter1_r	adapter1_f	single_adapter1
1007	00c0aff9-e6b9-4ca1-9844-2d6f0ae7c411_0	30	1037	FALSE	TRUE	-	adapter2_r	adapter2_f	single_adapter2
1067	00c366fe-1465-46f9-a287-bfb4c4c2d629_0	27	1094	TRUE	TRUE	-	adapter2_r-adapter1_r	adapter1_f-adapter2_f	full_len
1077	00c621a8-9c00-4042-a6e6-2248b89c3965_0	24	1101	TRUE	TRUE	+	adapter1_f-adapter2_f-adapter2_r	adapter1_f-adapter2_f	full_len
1020	00c67494-2751-4178-960e-df2303a369f9_0	26	1046	TRUE	TRUE	-	adapter2_r-adapter1_r	adapter1_f-adapter2_f	full_len
1039	00c6b513-10a4-4e19-87fb-bbcbd6c7baeb_0	0	1039	FALSE	TRUE	-	adapter1_r	adapter1_f	single_adapter1
1025	00c9b1ea-5751-406a-b818-9d6b0cae9e09_0	24	1049	TRUE	TRUE	+	adapter1_f-adapter2_f	adapter1_f-adapter2_f	full_len
1103	00caeffb-03b0-493e-926f-930aaf3bf85d_0	20	1123	TRUE	TRUE	+	adapter1_f-adapter2_f	adapter1_f-adapter2_f	full_len
1019	00cba16a-ae12-4f01-aacb-82fd1e1f3d89_0	29	1048	TRUE	TRUE	-	adapter2_r-adapter1_r	adapter1_f-adapter2_f	full_len
1035	00cd119a-6ee4-47d6-8f41-f44686a75627_0	29	1064	TRUE	TRUE	+	adapter1_f-adapter2_f	adapter1_f-adapter2_f	full_len
1696	00d0051c-60db-4e8f-9dac-b033f04fdc64_0	18	1714	TRUE	TRUE	+	adapter1_f-adapter2_f	adapter1_f-adapter2_f	full_len
1696	00d0051c-60db-4e8f-9dac-b033f04fdc64_0	18	1714	TRUE	TRUE	+	adapter1_f-adapter2_f	adapter1_f-adapter2_f	full_len
1016	00d34d53-b4ee-47b0-849a-b89d7967cf7a_0	32	1048	TRUE	TRUE	+	adapter1_f-adapter2_f	adapter1_f-adapter2_f	full_len
1026	00d690fd-86e0-4d32-9cbf-d76da041334b_0	17	1043	TRUE	TRUE	-	adapter2_r-adapter1_r	adapter1_f-adapter2_f	full_len
1033	00d875f6-b5de-4ba9-b239-63153eb01a5d_0	31	1064	TRUE	TRUE	+	adapter1_f-adapter2_f	adapter1_f-adapter2_f	full_len
1017	00d8fb71-67ca-4923-b355-6fb6663fffc9_0	29	1046	TRUE	TRUE	-	adapter2_r-adapter1_r	adapter1_f-adapter2_f	full_len
1030	00dc4dae-ab9e-4d36-879d-94658268cc55_0	23	1053	TRUE	TRUE	-	adapter2_r-adapter1_r	adapter1_f-adapter2_f	full_len
1057	00df5ca1-69ad-48d0-afe3-a07b91002dfa_0	0	1057	FALSE	TRUE	-	adapter1_r	adapter1_f	single_adapter1
1025	00e2aaaf-ab67-4d8b-9e15-feb1038c2721_0	24	1049	FALSE	TRUE	+	adapter1_f	adapter1_f	single_adapter1
1077	00e44900-7d75-40d3-8bad-5b7410813ca2_0	27	1104	TRUE	TRUE	-	adapter2_r-adapter1_r	adapter1_f-adapter2_f	full_len
1023	00e48a99-01cc-4bab-bad2-45f30d6cf403_0	23	1046	TRUE	TRUE	+	adapter1_f-adapter2_f	adapter1_f-adapter2_f	full_len
1034	00e6cccd-14ed-414f-9c43-a7b43609e7e9_0	32	1066	TRUE	TRUE	-	adapter2_r-adapter1_r	adapter1_f-adapter2_f	full_len
1071	00ec5b1a-2097-4f38-a27b-64defef67106_0	25	1096	TRUE	TRUE	+	adapter1_f-adapter2_f	adapter1_f-adapter2_f	full_len
1069	00eda6e4-e449-4f60-b068-3308b8f8bf15_0	31	1100	TRUE	TRUE	-	adapter2_r-adapter1_r	adapter1_f-adapter2_f	full_len
1089	00ef70e8-4f16-4ebb-9bc9-4e317f76024f_0	21	1110	TRUE	TRUE	+	adapter1_f-adapter2_f	adapter1_f-adapter2_f	full_len
1057	00f2b452-9901-4ef2-a5e5-b5c3c81de598_0	29	1086	TRUE	TRUE	+	adapter1_f-adapter2_f	adapter1_f-adapter2_f	full_len
1057	00f2b452-9901-4ef2-a5e5-b5c3c81de598_0	29	1086	TRUE	TRUE	+	adapter1_f-adapter2_f	adapter1_f-adapter2_f	full_len
1020	00f5e7d1-0665-40fb-b5b6-e73dbf4bdc85_0	31	1051	TRUE	TRUE	+	adapter1_f-adapter2_f	adapter1_f-adapter2_f	full_len
1645	00fb0969-ae80-405e-8b32-3508a9b50739_0	28	1673	TRUE	TRUE	-	adapter2_r-adapter1_r	adapter1_f-adapter2_f	full_len
1645	00fb0969-ae80-405e-8b32-3508a9b50739_0	28	1673	TRUE	TRUE	-	adapter2_r-adapter1_r	adapter1_f-adapter2_f	full_len
1880	0176302c-9914-4528-8450-c5ffcd42b1f7_0	22	1902	TRUE	TRUE	-	adapter2_r-adapter1_r	adapter1_f-adapter2_f	full_len
1880	0176302c-9914-4528-8450-c5ffcd42b1f7_0	22	1902	TRUE	TRUE	-	adapter2_r-adapter1_r	adapter1_f-adapter2_f	full_len
1653	01f3e705-96cf-4c9c-85e7-d35400259498_0	28	1681	TRUE	TRUE	-	adapter2_r-adapter1_r	adapter1_f-adapter2_f	full_len
1653	01f3e705-96cf-4c9c-85e7-d35400259498_0	28	1681	TRUE	TRUE	-	adapter2_r-adapter1_r	adapter1_f-adapter2_f	full_len
1626	0249ad37-09fb-4fdc-bc9c-a9f6a063c3ce_0	30	1656	TRUE	TRUE	+	adapter1_f-adapter2_f	adapter1_f-adapter2_f	full_len
1626	0249ad37-09fb-4fdc-bc9c-a9f6a063c3ce_0	30	1656	TRUE	TRUE	+	adapter1_f-adapter2_f	adapter1_f-adapter2_f	full_len
1688	029e5922-ffd1-4b2a-af5f-c178027d22f4_0	30	1718	TRUE	TRUE	-	adapter2_r-adapter1_r	adapter1_f-adapter2_f	full_len
1688	029e5922-ffd1-4b2a-af5f-c178027d22f4_0	30	1718	TRUE	TRUE	-	adapter2_r-adapter1_r	adapter1_f-adapter2_f	full_len
1774	02b219b4-234c-44a9-9b32-07594e955e25_0	24	1798	TRUE	TRUE	+	adapter1_f-adapter2_f	adapter1_f-adapter2_f	full_len
1774	02b219b4-234c-44a9-9b32-07594e955e25_0	24	1798	TRUE	TRUE	+	adapter1_f-adapter2_f	adapter1_f-adapter2_f	full_len
1651	02df7e0a-6967-4c5a-8df6-0d27febddac6_0	25	1676	TRUE	TRUE	+	adapter1_f-adapter2_f	adapter1_f-adapter2_f	full_len
1651	02df7e0a-6967-4c5a-8df6-0d27febddac6_0	25	1676	TRUE	TRUE	+	adapter1_f-adapter2_f	adapter1_f-adapter2_f	full_len
967	02f21bb2-5144-423d-9033-168789d7d7c4_0	32	999	TRUE	TRUE	-	adapter2_r-adapter1_r	adapter1_f-adapter2_f	full_len
1698	034eae24-ff87-426d-9f13-10b2dbbb5456_0	32	1730	TRUE	TRUE	-	adapter2_r-adapter1_r	adapter1_f-adapter2_f	full_len
1656	037f0e60-62b3-496f-ae16-40de33a56faa_0	22	1678	TRUE	TRUE	-	adapter2_r-adapter1_r	adapter1_f-adapter2_f	full_len
1656	037f0e60-62b3-496f-ae16-40de33a56faa_0	22	1678	TRUE	TRUE	-	adapter2_r-adapter1_r	adapter1_f-adapter2_f	full_len
1652	038d3c03-9ddf-4532-964d-e64c2d78884d_0	24	1676	TRUE	TRUE	-	adapter2_r-adapter1_r	adapter1_f-adapter2_f	full_len
1652	038d3c03-9ddf-4532-964d-e64c2d78884d_0	24	1676	TRUE	TRUE	-	adapter2_r-adapter1_r	adapter1_f-adapter2_f	full_len
1048	03addcf8-5936-45a5-ac01-dd4fcf1d69fd_0	32	1080	TRUE	TRUE	-	adapter2_r-adapter1_r	adapter1_f-adapter2_f	full_len
1720	042332ec-ac58-400f-90ac-e6d7c5e4609f_0	26	1746	TRUE	TRUE	-	adapter2_r-adapter1_r	adapter1_f-adapter2_f	full_len
1633	0424e015-b481-406d-908f-c8e82fe5366a_0	0	1633	FALSE	TRUE	-	adapter1_r	adapter1_f	single_adapter1
1657	043bf39e-aa9f-4e14-a59e-716f5cd74524_0	31	1688	TRUE	TRUE	-	adapter2_r-adapter1_r	adapter1_f-adapter2_f	full_len
1657	043bf39e-aa9f-4e14-a59e-716f5cd74524_0	31	1688	TRUE	TRUE	-	adapter2_r-adapter1_r	adapter1_f-adapter2_f	full_len
1644	045e328c-8edc-4d11-8c28-f3db17080a8b_0	21	1665	TRUE	TRUE	+	adapter1_f-adapter2_f	adapter1_f-adapter2_f	full_len
1644	045e328c-8edc-4d11-8c28-f3db17080a8b_0	21	1665	TRUE	TRUE	+	adapter1_f-adapter2_f	adapter1_f-adapter2_f	full_len
1641	046e1a88-087d-4259-a97c-9106eeef1872_0	26	1667	TRUE	TRUE	-	adapter2_r-adapter1_r	adapter1_f-adapter2_f	full_len
1641	046e1a88-087d-4259-a97c-9106eeef1872_0	26	1667	TRUE	TRUE	-	adapter2_r-adapter1_r	adapter1_f-adapter2_f	full_len
1773	04d0fc22-9c5d-4bd1-aee9-184ff6f00b17_0	31	1804	TRUE	TRUE	+	adapter1_f-adapter2_f	adapter1_f-adapter2_f	full_len
1773	04d0fc22-9c5d-4bd1-aee9-184ff6f00b17_0	31	1804	TRUE	TRUE	+	adapter1_f-adapter2_f	adapter1_f-adapter2_f	full_len
1669	04e5ca60-8579-487d-886e-46797a2a22a7_0	24	1693	TRUE	TRUE	+	adapter1_f-adapter2_f	adapter1_f-adapter2_f	full_len
1669	04e5ca60-8579-487d-886e-46797a2a22a7_0	24	1693	TRUE	TRUE	+	adapter1_f-adapter2_f	adapter1_f-adapter2_f	full_len
1626	05238037-3f94-4fd4-9e0a-b3b008a5013c_0	25	1651	TRUE	TRUE	-	adapter2_r-adapter1_r	adapter1_f-adapter2_f	full_len
1626	05238037-3f94-4fd4-9e0a-b3b008a5013c_0	25	1651	TRUE	TRUE	-	adapter2_r-adapter1_r	adapter1_f-adapter2_f	full_len
1948	05256ea3-384d-45ed-92b7-b2c066b096d8_0	29	1977	TRUE	TRUE	-	adapter2_r-adapter1_r	adapter1_f-adapter2_f	full_len
1948	05256ea3-384d-45ed-92b7-b2c066b096d8_0	29	1977	TRUE	TRUE	-	adapter2_r-adapter1_r	adapter1_f-adapter2_f	full_len
1575	05356977-a9fa-48fc-92c2-0231092dc4a1_0	20	1595	TRUE	TRUE	-	adapter2_r-adapter1_r	adapter1_f-adapter2_f	full_len
1575	05356977-a9fa-48fc-92c2-0231092dc4a1_0	20	1595	TRUE	TRUE	-	adapter2_r-adapter1_r	adapter1_f-adapter2_f	full_len
1804	05a08fd0-7f5c-46b5-9fe8-e47bf2f08161_0	24	1828	TRUE	TRUE	-	adapter2_r-adapter1_r	adapter1_f-adapter2_f	full_len
1804	05a08fd0-7f5c-46b5-9fe8-e47bf2f08161_0	24	1828	TRUE	TRUE	-	adapter2_r-adapter1_r	adapter1_f-adapter2_f	full_len
1663	05b737aa-6df6-4a01-bb0c-33a4c2a17af0_0	26	1689	TRUE	TRUE	-	adapter2_r-adapter1_r-adapter2_f	adapter1_f-adapter2_f	full_len
1663	05b737aa-6df6-4a01-bb0c-33a4c2a17af0_0	26	1689	TRUE	TRUE	-	adapter2_r-adapter1_r-adapter2_f	adapter1_f-adapter2_f	full_len
1658	05b972fa-a11b-45eb-b92f-fbcaecc8888e_0	31	1689	TRUE	TRUE	-	adapter2_r-adapter1_r-adapter2_f	adapter1_f-adapter2_f	full_len
1658	05b972fa-a11b-45eb-b92f-fbcaecc8888e_0	31	1689	TRUE	TRUE	-	adapter2_r-adapter1_r-adapter2_f	adapter1_f-adapter2_f	full_len
1711	05e31850-8b30-44b2-af51-dd8e1d231f2c_0	49	1760	TRUE	TRUE	+	adapter1_f-adapter2_f	adapter1_f-adapter2_f	full_len
1711	05e31850-8b30-44b2-af51-dd8e1d231f2c_0	49	1760	TRUE	TRUE	+	adapter1_f-adapter2_f	adapter1_f-adapter2_f	full_len
1725	05fad126-6189-40c7-a134-beb019ff8b1d_0	18	1743	TRUE	TRUE	+	adapter1_f-adapter2_f	adapter1_f-adapter2_f	full_len
1725	05fad126-6189-40c7-a134-beb019ff8b1d_0	18	1743	TRUE	TRUE	+	adapter1_f-adapter2_f	adapter1_f-adapter2_f	full_len
1682	06324106-e09e-4155-a8e2-ce60619307aa_0	17	1699	TRUE	TRUE	+	adapter1_f-adapter2_f	adapter1_f-adapter2_f	full_len
1659	0660b109-563b-46cb-bcee-2c0907e01886_0	31	1690	TRUE	TRUE	+	adapter1_f-adapter2_f	adapter1_f-adapter2_f	full_len
1659	0660b109-563b-46cb-bcee-2c0907e01886_0	31	1690	TRUE	TRUE	+	adapter1_f-adapter2_f	adapter1_f-adapter2_f	full_len
1671	0663aae1-fd3e-443e-8fff-7cbe1c042c53_0	26	1697	TRUE	TRUE	+	adapter1_f-adapter2_f	adapter1_f-adapter2_f	full_len
1671	0663aae1-fd3e-443e-8fff-7cbe1c042c53_0	26	1697	TRUE	TRUE	+	adapter1_f-adapter2_f	adapter1_f-adapter2_f	full_len
1733	06a2f006-cda8-4954-996f-cf9e0e7bf399_0	29	1762	TRUE	TRUE	-	adapter2_r-adapter1_r	adapter1_f-adapter2_f	full_len
1733	06a2f006-cda8-4954-996f-cf9e0e7bf399_0	29	1762	TRUE	TRUE	-	adapter2_r-adapter1_r	adapter1_f-adapter2_f	full_len
1658	06e6bbb1-b6e2-43d1-9376-eb629d7e3be0_0	27	1685	TRUE	TRUE	-	adapter2_r-adapter1_r	adapter1_f-adapter2_f	full_len
1658	06e6bbb1-b6e2-43d1-9376-eb629d7e3be0_0	27	1685	TRUE	TRUE	-	adapter2_r-adapter1_r	adapter1_f-adapter2_f	full_len
1648	07060262-10ea-4a82-a5ab-f93144b738b6_0	33	1681	TRUE	TRUE	+	adapter1_f-adapter2_f	adapter1_f-adapter2_f	full_len
1648	07060262-10ea-4a82-a5ab-f93144b738b6_0	33	1681	TRUE	TRUE	+	adapter1_f-adapter2_f	adapter1_f-adapter2_f	full_len
1655	0751a2bb-bb37-4bd6-8819-242b970df836_0	0	1655	FALSE	TRUE	-	adapter1_r	adapter1_f	single_adapter1
1655	0751a2bb-bb37-4bd6-8819-242b970df836_0	0	1655	FALSE	TRUE	-	adapter1_r	adapter1_f	single_adapter1
1635	07b8bd3a-c356-4e73-9c2b-c1f8300cfade_0	30	1665	FALSE	TRUE	-	adapter2_r	adapter2_f	single_adapter2
1635	07b8bd3a-c356-4e73-9c2b-c1f8300cfade_0	30	1665	FALSE	TRUE	-	adapter2_r	adapter2_f	single_adapter2
1650	07fab6a0-3d88-4f17-8b66-cd16b3e02e93_0	27	1677	TRUE	TRUE	+	adapter1_f-adapter2_f	adapter1_f-adapter2_f	full_len
1650	07fab6a0-3d88-4f17-8b66-cd16b3e02e93_0	27	1677	TRUE	TRUE	+	adapter1_f-adapter2_f	adapter1_f-adapter2_f	full_len
1685	0800182b-0755-4bfc-be62-12ce5c2d9392_0	26	1711	FALSE	TRUE	-	adapter2_r	adapter2_f	single_adapter2
1685	0800182b-0755-4bfc-be62-12ce5c2d9392_0	26	1711	FALSE	TRUE	-	adapter2_r	adapter2_f	single_adapter2
1578	0820c1ce-55a5-47de-8279-566ad7b46ca6_0	19	1597	TRUE	TRUE	-	adapter2_r-adapter1_r	adapter1_f-adapter2_f	full_len
1578	0820c1ce-55a5-47de-8279-566ad7b46ca6_0	19	1597	TRUE	TRUE	-	adapter2_r-adapter1_r	adapter1_f-adapter2_f	full_len
1682	08980be6-3900-4d23-894c-41842efcc4a4_0	23	1705	TRUE	TRUE	+	adapter1_f-adapter2_f	adapter1_f-adapter2_f	full_len
1682	08980be6-3900-4d23-894c-41842efcc4a4_0	23	1705	TRUE	TRUE	+	adapter1_f-adapter2_f	adapter1_f-adapter2_f	full_len
1653	089c5b57-138a-462c-a81c-666b1d2cd976_0	25	1678	TRUE	TRUE	+	adapter1_f-adapter2_f	adapter1_f-adapter2_f	full_len
1653	089c5b57-138a-462c-a81c-666b1d2cd976_0	25	1678	TRUE	TRUE	+	adapter1_f-adapter2_f	adapter1_f-adapter2_f	full_len
1632	08e0b3e0-66e2-4671-b6ec-3f661fd4a97b_0	24	1656	FALSE	TRUE	-	adapter2_r	adapter2_f	single_adapter2
1632	08e0b3e0-66e2-4671-b6ec-3f661fd4a97b_0	24	1656	FALSE	TRUE	-	adapter2_r	adapter2_f	single_adapter2
1644	09120fc3-cbfa-450a-a029-1ac304011908_0	28	1672	TRUE	TRUE	-	adapter2_r-adapter1_r	adapter1_f-adapter2_f	full_len
1644	09120fc3-cbfa-450a-a029-1ac304011908_0	28	1672	TRUE	TRUE	-	adapter2_r-adapter1_r	adapter1_f-adapter2_f	full_len
1656	097d6522-b8f4-45d5-863a-18e8bb28c7ef_0	26	1682	TRUE	TRUE	-	adapter2_r-adapter1_r	adapter1_f-adapter2_f	full_len
1656	097d6522-b8f4-45d5-863a-18e8bb28c7ef_0	26	1682	TRUE	TRUE	-	adapter2_r-adapter1_r	adapter1_f-adapter2_f	full_len
1659	09af3ed9-f291-4048-ba0a-97373fe09550_0	24	1683	TRUE	TRUE	-	adapter2_r-adapter1_r	adapter1_f-adapter2_f	full_len
1659	09af3ed9-f291-4048-ba0a-97373fe09550_0	24	1683	TRUE	TRUE	-	adapter2_r-adapter1_r	adapter1_f-adapter2_f	full_len
1668	09c61443-f687-4593-b6a7-dc52d36daea3_0	26	1694	TRUE	TRUE	-	adapter2_r-adapter1_r	adapter1_f-adapter2_f	full_len
1668	09c61443-f687-4593-b6a7-dc52d36daea3_0	26	1694	TRUE	TRUE	-	adapter2_r-adapter1_r	adapter1_f-adapter2_f	full_len
1641	09d678b8-9860-444e-866a-29a0d5a523c7_0	27	1668	TRUE	TRUE	-	adapter2_r-adapter1_r	adapter1_f-adapter2_f	full_len
1641	09d678b8-9860-444e-866a-29a0d5a523c7_0	27	1668	TRUE	TRUE	-	adapter2_r-adapter1_r	adapter1_f-adapter2_f	full_len
1658	0a166674-d961-4d4d-aa4e-73310a24511a_0	32	1690	TRUE	TRUE	-	adapter2_r-adapter1_r	adapter1_f-adapter2_f	full_len
1658	0a166674-d961-4d4d-aa4e-73310a24511a_0	32	1690	TRUE	TRUE	-	adapter2_r-adapter1_r	adapter1_f-adapter2_f	full_len
1717	0a2bdd7b-9dfa-4a65-bc87-2cd4e2fdd63b_0	30	1747	TRUE	TRUE	+	adapter1_f-adapter2_f	adapter1_f-adapter2_f	full_len
1717	0a2bdd7b-9dfa-4a65-bc87-2cd4e2fdd63b_0	30	1747	TRUE	TRUE	+	adapter1_f-adapter2_f	adapter1_f-adapter2_f	full_len
1668	0a4782ec-4d8a-46ed-bd28-3c8bbdec553c_0	26	1694	TRUE	TRUE	-	adapter2_r-adapter1_r-adapter2_f	adapter1_f-adapter2_f	full_len
1668	0a4782ec-4d8a-46ed-bd28-3c8bbdec553c_0	26	1694	TRUE	TRUE	-	adapter2_r-adapter1_r-adapter2_f	adapter1_f-adapter2_f	full_len
1656	0a4cad6b-98c7-4ea3-959b-02fb5531008f_0	27	1683	TRUE	TRUE	+	adapter1_f-adapter2_f	adapter1_f-adapter2_f	full_len
1656	0a4cad6b-98c7-4ea3-959b-02fb5531008f_0	27	1683	TRUE	TRUE	+	adapter1_f-adapter2_f	adapter1_f-adapter2_f	full_len
1657	0a79638d-4bd2-4a2d-9bd8-747115eead60_0	33	1690	TRUE	TRUE	+	adapter1_f-adapter2_f	adapter1_f-adapter2_f	full_len
1657	0a79638d-4bd2-4a2d-9bd8-747115eead60_0	33	1690	TRUE	TRUE	+	adapter1_f-adapter2_f	adapter1_f-adapter2_f	full_len
1616	0a7aa09d-596c-4701-8125-07294d55f1ac_0	11	1627	TRUE	TRUE	+	adapter1_f-adapter2_f	adapter1_f-adapter2_f	full_len
1616	0a7aa09d-596c-4701-8125-07294d55f1ac_0	11	1627	TRUE	TRUE	+	adapter1_f-adapter2_f	adapter1_f-adapter2_f	full_len
1701	0ab739d5-d9fa-4158-b95f-afe6cb3f3b82_0	24	1725	TRUE	TRUE	+	adapter1_f-adapter2_f	adapter1_f-adapter2_f	full_len
983	0d5db675-c5b4-4c6b-8ea9-5f2cf5b2e0fc_0	29	1012	TRUE	TRUE	+	adapter1_f-adapter2_f	adapter1_f-adapter2_f	full_len
1079	18f06bbc-2d5c-4e85-a16e-bc234637bd6f_0	26	1105	TRUE	TRUE	-	adapter2_r-adapter1_r	adapter1_f-adapter2_f	full_len
898	25007904-7caa-4cb8-8c75-ca4470606c0a_0	1008	1906	TRUE	TRUE	+	adapter2_r-adapter1_r-adapter1_f-adapter2_f	adapter1_f-adapter2_f	full_len
946	2715fa75-78b6-4e84-8c6d-1f6f0e4ad52f_0	26	972	TRUE	TRUE	+	adapter1_f-adapter2_f	adapter1_f-adapter2_f	full_len
954	2866f1ed-4d90-4868-b15c-0dade5b4143a_0	32	986	TRUE	TRUE	-	adapter2_r-adapter1_r	adapter1_f-adapter2_f	full_len
1224	513df51b-e268-4f5f-b6f0-5ee8075ca4a2_0	32	1256	TRUE	TRUE	+	adapter1_f-adapter2_f	adapter1_f-adapter2_f	full_len
1416	5bc3625f-f6e1-465b-a4f1-a851e39acd15_0	23	1439	FALSE	TRUE	-	adapter2_r	adapter2_f	single_adapter2
1001	71cb1f19-064d-4a37-84b0-77c2652fe466_0	0	1001	FALSE	FALSE	*	adapter1_f-adapter1_r-adapter2_f	adapter1_f-adapter1_r-adapter2_f	other
1056	7acd67c5-78c6-4199-94b4-9b3f850bdafd_0	31	1087	TRUE	TRUE	-	adapter2_r-adapter1_r	adapter1_f-adapter2_f	full_len
1044	7d21d91d-fbe7-4d02-9075-5c9251625a44_0	26	1070	TRUE	TRUE	-	adapter2_r-adapter1_r	adapter1_f-adapter2_f	full_len
1188	85424403-75e4-4d8a-9fa9-6c3e8e4b80c6_0	13	1201	TRUE	TRUE	+	adapter1_f-adapter2_f	adapter1_f-adapter2_f	full_len
953	861aef38-034a-483d-93be-00f395547f92_0	0	953	FALSE	TRUE	+	adapter2_f	adapter2_f	single_adapter2
1376	8bca4c5a-3b9d-4fbc-8952-ce3c548ffe4b_0	23	1399	TRUE	TRUE	+	adapter1_f-adapter2_f	adapter1_f-adapter2_f	full_len
1020	8e093cac-4f25-454d-a03a-ae5cee45acbb_0	30	1050	TRUE	TRUE	-	adapter2_r-adapter1_r	adapter1_f-adapter2_f	full_len
1027	8f63211a-3ccc-4015-a3a0-2c0c9e086ab3_0	30	1057	TRUE	TRUE	-	adapter2_r-adapter1_r	adapter1_f-adapter2_f	full_len
1062	99e1db31-d53f-4a62-96f4-4b658ac94227_0	23	1085	TRUE	TRUE	-	adapter2_r-adapter1_r	adapter1_f-adapter2_f	full_len
984	ac361675-5046-4f7c-9131-de65f78585f0_0	33	1017	TRUE	TRUE	-	adapter2_r-adapter1_r	adapter1_f-adapter2_f	full_len
1008	b5387cde-a3b6-4bb9-8a7d-fdf81ad95143_0	22	1030	TRUE	TRUE	-	adapter2_r-adapter1_r	adapter1_f-adapter2_f	full_len
1056	c2f5a59f-8cb0-481c-afd3-fae5161a0d8d_0	30	1086	TRUE	TRUE	+	adapter1_f-adapter2_f	adapter1_f-adapter2_f	full_len
1104	cc7af793-5a6c-41a1-b89d-8960ed700ec4_0	27	1131	TRUE	TRUE	+	adapter1_f-adapter2_f	adapter1_f-adapter2_f	full_len
1064	d8dd9e41-586b-48fa-9542-452d1d0b8836_0	28	1092	TRUE	TRUE	-	adapter2_r-adapter1_r	adapter1_f-adapter2_f	full_len
1065	dbade2a8-6efa-480d-a8a4-d0297e4b4ead_0	27	1092	FALSE	TRUE	-	adapter2_r	adapter2_f	single_adapter2
1124	e1edd5ab-9c70-4843-a458-4ad5d0261d3f_0	32	1156	TRUE	TRUE	+	adapter1_f-adapter2_f	adapter1_f-adapter2_f	full_len
1046	00ab0539-3ee7-44c8-b6ea-5ddb426cc680_0	24	1070	TRUE	TRUE	+	adapter1_f-adapter2_f	adapter1_f-adapter2_f	full_len
1070	00c5f69e-465f-42f5-9fbe-a873189c6b15_0	34	1104	TRUE	TRUE	-	adapter2_r-adapter1_r	adapter1_f-adapter2_f	full_len
1019	022fba6c-b49b-4cff-ae4f-9726df5bb03f_0	33	1052	TRUE	TRUE	-	adapter2_r-adapter1_r	adapter1_f-adapter2_f	full_len
1075	02319342-900b-45e2-8d52-d630d63de170_0	0	1075	FALSE	FALSE	*	adapter1_f-adapter1_r-adapter2_f	adapter1_f-adapter1_r-adapter2_f	other
1052	02a7fae7-a04b-4ae0-bfec-eb0212b85db4_0	28	1080	TRUE	TRUE	+	adapter1_f-adapter2_f	adapter1_f-adapter2_f	full_len
1065	02b201e3-83b9-4b86-a9d6-c340eb17c716_0	25	1090	TRUE	TRUE	-	adapter2_r-adapter1_r	adapter1_f-adapter2_f	full_len
1061	04ac0e72-8287-4277-911c-8cda69bab998_0	20	1081	TRUE	TRUE	-	adapter2_r-adapter1_r	adapter1_f-adapter2_f	full_len
1057	04b8e786-c18d-497b-b0a8-664d4d2c7992_0	10	1067	TRUE	TRUE	-	adapter2_r-adapter1_r	adapter1_f-adapter2_f	full_len
1025	050200f4-66f0-4ff7-83d0-b1bc630b0425_0	25	1050	TRUE	TRUE	-	adapter2_r-adapter1_r	adapter1_f-adapter2_f	full_len
1029	0553e7dc-cd0a-4c00-9efc-09f6fbfe3b40_0	33	1062	TRUE	TRUE	-	adapter2_r-adapter1_r	adapter1_f-adapter2_f	full_len
1037	0583d3ba-5410-4d3f-8fd0-2588d8397939_0	26	1063	TRUE	TRUE	-	adapter2_r-adapter1_r	adapter1_f-adapter2_f	full_len
1090	05aceff8-4a79-4908-94cd-72888c40a5f0_0	22	1112	TRUE	TRUE	-	adapter2_r-adapter1_r	adapter1_f-adapter2_f	full_len
1041	06a883f6-bcf8-4686-93d3-75afa4d64139_0	29	1070	TRUE	TRUE	+	adapter1_f-adapter2_f	adapter1_f-adapter2_f	full_len
1715	0707a1c9-e30f-49fd-ae54-3bcdc5ce6da8_0	25	1740	TRUE	TRUE	+	adapter1_f-adapter2_f	adapter1_f-adapter2_f	full_len
1039	07a2b951-af36-4ff3-9894-85a095721c3f_0	28	1067	TRUE	TRUE	-	adapter2_r-adapter1_r	adapter1_f-adapter2_f	full_len
1040	083c09f6-c99f-42a0-b3b2-05ccf37f9eee_0	27	1067	TRUE	TRUE	-	adapter2_r-adapter1_r	adapter1_f-adapter2_f	full_len
1013	08b8458a-6597-40c8-b302-d11ef75f8e43_0	28	1041	TRUE	TRUE	-	adapter2_r-adapter1_r	adapter1_f-adapter2_f	full_len
1031	09293e4b-cf86-4d02-8a95-676b49fdd658_0	27	1058	TRUE	TRUE	+	adapter1_f-adapter2_f	adapter1_f-adapter2_f	full_len
1056	094fcf8b-c962-4feb-98c7-415d3cfc6cbe_0	38	1094	TRUE	TRUE	+	adapter1_f-adapter2_f	adapter1_f-adapter2_f	full_len
1649	098fcf05-704f-43d9-909b-b5ae9a950305_0	0	1649	FALSE	FALSE	*	adapter2_r-adapter1_f	adapter2_r-adapter1_f	other
1095	0a1d50dd-614b-41e8-9676-ca64d9809707_0	29	1124	TRUE	TRUE	+	adapter1_f-adapter2_f	adapter1_f-adapter2_f	full_len
1020	0a6a61d1-f30c-4695-862c-72940fb020af_0	27	1047	TRUE	TRUE	+	adapter1_f-adapter2_f	adapter1_f-adapter2_f	full_len
1700	0acd927e-9e35-4359-84c4-1fd8aec0e1c7_0	27	1727	TRUE	TRUE	-	adapter2_r-adapter1_r-adapter1_f	adapter1_f-adapter2_f	full_len
1047	0b814224-6029-4957-b605-d3e71359230c_1	26	1073	TRUE	TRUE	-	adapter2_r-adapter1_r-adapter1_f-adapter2_f	adapter1_f-adapter2_f	full_len
1081	0bd3bf0d-d424-4825-9e87-8d2ce815160e_0	26	1107	TRUE	TRUE	+	adapter1_f-adapter2_f	adapter1_f-adapter2_f	full_len
1683	0bfba57a-6d2a-4364-b751-fb0b62ace544_0	27	1710	TRUE	TRUE	+	adapter1_f-adapter2_f	adapter1_f-adapter2_f	full_len
1029	0c2f73b3-74d2-475c-823e-40015f60e9c3_0	13	1042	TRUE	TRUE	+	adapter1_f-adapter2_f	adapter1_f-adapter2_f	full_len
1050	0c46ee56-a1ce-4b14-a2e5-5af1766242b8_0	32	1082	TRUE	TRUE	+	adapter1_f-adapter2_f	adapter1_f-adapter2_f	full_len
1047	0c4e02be-daeb-4e62-9dcc-19f846232354_0	1698	2745	TRUE	TRUE	+	adapter2_r-adapter1_r-adapter1_f-adapter2_f	adapter1_f-adapter2_f	full_len
1145	0cd3bdf4-3ac8-4278-865e-83f71a2d3375_0	32	1177	TRUE	TRUE	+	adapter1_f-adapter2_f	adapter1_f-adapter2_f	full_len
1060	0d8fbc89-4fa1-4cae-bf3e-86bf2417b342_0	27	1087	TRUE	TRUE	-	adapter2_r-adapter1_r	adapter1_f-adapter2_f	full_len
1093	0e04a6ea-e799-4394-909d-d10090bfc8fe_0	26	1119	TRUE	TRUE	-	adapter2_r-adapter1_r	adapter1_f-adapter2_f	full_len
1021	0e3b88d1-2f41-43ae-bd1a-39525bc77009_0	27	1048	TRUE	TRUE	-	adapter2_r-adapter1_r	adapter1_f-adapter2_f	full_len
940	0f153e90-c7a7-4fc6-a54c-93701e2d34d1_0	18	958	TRUE	TRUE	-	adapter2_r-adapter1_r	adapter1_f-adapter2_f	full_len
940	0f153e90-c7a7-4fc6-a54c-93701e2d34d1_0	18	958	TRUE	TRUE	-	adapter2_r-adapter1_r	adapter1_f-adapter2_f	full_len
1055	0f379e1c-f284-4955-8329-d00bc382e69b_0	23	1078	TRUE	TRUE	+	adapter1_f-adapter2_f	adapter1_f-adapter2_f	full_len
1046	0f5065ad-9248-4557-86ad-88b81c8ae1f6_0	30	1076	TRUE	TRUE	-	adapter2_r-adapter1_r	adapter1_f-adapter2_f	full_len
1053	1099da52-fbce-4356-8d8f-40523af718e8_0	25	1078	TRUE	TRUE	-	adapter2_r-adapter1_r	adapter1_f-adapter2_f	full_len
1015	122b3821-827d-4f87-99a6-ea0a9d0180b3_0	1109	2124	TRUE	TRUE	-	adapter2_f-adapter2_r-adapter1_r	adapter1_f-adapter2_f	full_len
1060	13f19337-35f8-4b8d-a4c3-1a9188e64cf6_0	23	1083	TRUE	TRUE	-	adapter2_r-adapter1_r	adapter1_f-adapter2_f	full_len
1042	14281e5e-d695-4b56-a64a-0528668af2d6_0	28	1070	TRUE	TRUE	-	adapter2_r-adapter1_r	adapter1_f-adapter2_f	full_len
1062	14c72ec5-48c6-4de3-ac0e-e1e9f87e16bd_0	26	1088	TRUE	TRUE	-	adapter2_r-adapter1_r	adapter1_f-adapter2_f	full_len
1727	152c7952-2d00-4a88-954e-9c6cbbe252ea_0	25	1752	TRUE	TRUE	-	adapter2_r-adapter1_r	adapter1_f-adapter2_f	full_len
1034	1584fbbe-8827-43ae-9db8-8b04c54a6b66_0	29	1063	FALSE	TRUE	-	adapter2_r	adapter2_f	single_adapter2
1046	15b8dc96-6afd-4488-b924-a2c736bd1097_0	28	1074	TRUE	TRUE	-	adapter2_r-adapter1_r	adapter1_f-adapter2_f	full_len
1062	16630aa8-c448-410d-aaa2-a42a3774b5ce_0	22	1084	TRUE	TRUE	-	adapter2_r-adapter1_r	adapter1_f-adapter2_f	full_len
1065	17d20e99-6406-45ca-9ac4-e77e7facac4c_0	29	1094	TRUE	TRUE	-	adapter2_r-adapter1_r	adapter1_f-adapter2_f	full_len
1054	1809ebbc-2688-4932-b18d-94f1e8c862d1_0	23	1077	TRUE	TRUE	+	adapter1_f-adapter2_f-adapter2_r-adapter1_r	adapter1_f-adapter2_f	full_len
1066	184ab5ef-c5e4-4eb3-b7a3-49464d2a54b0_0	24	1090	TRUE	TRUE	-	adapter2_r-adapter1_r	adapter1_f-adapter2_f	full_len
1024	185c2d67-caa6-4819-947a-5962ab70082c_0	27	1051	FALSE	TRUE	+	adapter1_f	adapter1_f	single_adapter1
1063	1888888b-0c5f-40c2-abf6-5674e9f7b7ee_0	26	1089	TRUE	TRUE	+	adapter1_f-adapter2_f	adapter1_f-adapter2_f	full_len
1034	1a420629-ec81-4f0c-92c9-fac63fe18c18_0	26	1060	TRUE	TRUE	+	adapter1_f-adapter2_f	adapter1_f-adapter2_f	full_len
1134	1a94e1d9-ef70-4e52-b449-626aa39c5554_0	28	1162	FALSE	TRUE	+	adapter1_f	adapter1_f	single_adapter1
1035	1b983b66-866a-4d7c-994a-573615f191fa_0	26	1061	TRUE	TRUE	-	adapter2_r-adapter1_r	adapter1_f-adapter2_f	full_len
1093	1bb3cf4d-d977-44e8-b120-d53efd892294_0	32	1125	TRUE	TRUE	+	adapter1_f-adapter2_f	adapter1_f-adapter2_f	full_len
1086	1bc1bc5e-4282-42f1-ab8c-22b2c24ca4ad_0	27	1113	TRUE	TRUE	+	adapter1_f-adapter2_f	adapter1_f-adapter2_f	full_len
1022	1bcf3ee5-b838-4cbe-a838-ed5f954eb534_0	23	1045	TRUE	TRUE	-	adapter2_r-adapter1_r	adapter1_f-adapter2_f	full_len
1048	1bd52b01-cf70-459d-a0ce-7b0728d456fe_0	25	1073	TRUE	TRUE	+	adapter1_f-adapter2_f	adapter1_f-adapter2_f	full_len
1732	1cd93f3a-6d2c-4a46-9110-8ccfc3826b64_0	24	1756	TRUE	TRUE	-	adapter2_r-adapter1_r	adapter1_f-adapter2_f	full_len
1058	1dd19f9c-756b-4724-aee0-181a5f4fe7ed_0	26	1084	TRUE	TRUE	-	adapter2_r-adapter1_r	adapter1_f-adapter2_f	full_len
1092	1dff95a9-35c5-48a6-9aff-afc357c64852_0	0	1092	FALSE	TRUE	-	adapter1_r	adapter1_f	single_adapter1
1059	1e0074ae-c3ff-4c49-87fb-d4e96a209771_0	28	1087	TRUE	TRUE	-	adapter2_r-adapter1_r	adapter1_f-adapter2_f	full_len
1038	1eed09c6-76a2-4e6e-adf4-965e76dbba63_0	26	1064	TRUE	TRUE	+	adapter1_f-adapter2_f	adapter1_f-adapter2_f	full_len
1041	1f846ada-c12c-4f9c-8e45-733daf6c5c7d_0	28	1069	TRUE	TRUE	+	adapter1_f-adapter2_f	adapter1_f-adapter2_f	full_len
1662	20445b3b-f658-4a82-b168-c027868a4cf9_0	24	1686	TRUE	TRUE	-	adapter2_r-adapter1_r	adapter1_f-adapter2_f	full_len
1030	20db2a02-6744-4ab2-a823-976e39118d9a_0	30	1060	TRUE	TRUE	+	adapter1_f-adapter2_f	adapter1_f-adapter2_f	full_len
1049	21156923-4446-4ac3-8330-537cb7310d29_0	20	1069	TRUE	TRUE	+	adapter1_f-adapter2_f	adapter1_f-adapter2_f	full_len
1131	21ceb806-9f30-4433-b64b-75c97ca1639f_0	1050	2181	TRUE	TRUE	+	adapter2_r-adapter1_r-adapter1_f-adapter2_f	adapter1_f-adapter2_f	full_len
1052	21edd468-8e95-44b4-9b59-73e1ee8b4140_0	0	1052	FALSE	TRUE	+	adapter2_f	adapter2_f	single_adapter2
1035	2338fec8-6dbc-4896-8c6c-25a19fd39279_0	26	1061	TRUE	TRUE	+	adapter1_f-adapter2_f	adapter1_f-adapter2_f	full_len
1035	23676c0a-2cbd-44d3-8bde-ac0cc7bf4a90_0	30	1065	TRUE	TRUE	+	adapter1_f-adapter2_f	adapter1_f-adapter2_f	full_len
1059	237ad61a-7509-4a28-858b-d3345b7f2d78_0	26	1085	TRUE	TRUE	-	adapter2_r-adapter1_r	adapter1_f-adapter2_f	full_len
1046	252aea01-a3cf-4ae4-9129-aba3067ac634_0	21	1067	TRUE	TRUE	+	adapter1_f-adapter2_f	adapter1_f-adapter2_f	full_len
1048	26e28d84-bd1f-4f04-aa14-d43553af907f_0	22	1070	TRUE	TRUE	+	adapter1_f-adapter2_f	adapter1_f-adapter2_f	full_len
1034	26f86d67-7121-49eb-a14a-9101f59e7e42_0	27	1061	TRUE	TRUE	-	adapter2_r-adapter1_r	adapter1_f-adapter2_f	full_len
1039	272b64c1-e3a1-4ba2-989d-bf8523e92404_0	34	1073	TRUE	TRUE	-	adapter2_r-adapter1_r	adapter1_f-adapter2_f	full_len
1054	274200b5-3fee-474a-8c6b-d8d2a47abe1f_0	26	1080	TRUE	TRUE	+	adapter1_f-adapter2_f	adapter1_f-adapter2_f	full_len
1007	27bcea82-388c-4dcb-afbd-e9e983d0f73a_0	23	1030	TRUE	TRUE	-	adapter2_r-adapter1_r	adapter1_f-adapter2_f	full_len
1048	2916e728-256f-45a0-95bb-e2d98b061c98_0	25	1073	TRUE	TRUE	+	adapter1_f-adapter2_f	adapter1_f-adapter2_f	full_len
1037	29909139-47a4-4972-b960-0760079db8df_0	29	1066	TRUE	TRUE	-	adapter2_r-adapter1_r	adapter1_f-adapter2_f	full_len
1040	29b7e9d6-b065-4bd8-b680-e4e9f3b0a4eb_0	28	1068	TRUE	TRUE	+	adapter1_f-adapter2_f	adapter1_f-adapter2_f	full_len
985	29e693d7-655c-4ddb-8083-76106968e01e_0	25	1010	TRUE	TRUE	-	adapter2_r-adapter1_r	adapter1_f-adapter2_f	full_len
1056	2a1c26bc-bc0a-46b5-9fc8-0393c2748fc3_0	30	1086	TRUE	TRUE	-	adapter2_r-adapter1_r	adapter1_f-adapter2_f	full_len
1689	2a5b2612-72b4-4296-bf59-f4dbfb1a8a6d_0	26	1715	TRUE	TRUE	+	adapter1_f-adapter2_f	adapter1_f-adapter2_f	full_len
1041	2bf3007c-ca27-43f9-847d-bca7db807335_0	32	1073	TRUE	TRUE	+	adapter1_f-adapter2_f	adapter1_f-adapter2_f	full_len
1740	2c4efee5-1216-4964-b688-e32499c84fff_0	24	1764	FALSE	TRUE	+	adapter1_f	adapter1_f	single_adapter1
1042	2cf6847e-8f71-4183-8a56-4cb18b374731_0	23	1065	TRUE	TRUE	+	adapter1_f-adapter2_f	adapter1_f-adapter2_f	full_len
1068	2d0279f9-c130-44f6-9abc-a0ae27452f74_0	21	1089	TRUE	TRUE	-	adapter2_r-adapter1_r	adapter1_f-adapter2_f	full_len
1042	2dab8238-a126-4753-b3db-9d6d872fcd93_0	24	1066	TRUE	TRUE	-	adapter2_r-adapter1_r	adapter1_f-adapter2_f	full_len
1043	2e243888-142c-4b8d-abe2-15c9fe4e8c30_0	34	1077	TRUE	TRUE	-	adapter2_r-adapter1_r	adapter1_f-adapter2_f	full_len
1101	2ea2d862-afd7-49fc-8f71-090856db981e_0	25	1126	TRUE	TRUE	-	adapter2_r-adapter1_r	adapter1_f-adapter2_f	full_len
1031	2f36b7e4-7250-4c5a-8cc7-c9e550447f85_0	26	1057	TRUE	TRUE	+	adapter1_f-adapter2_f	adapter1_f-adapter2_f	full_len
1046	2f4140f3-fa68-49e0-971f-33a27c58e5fb_0	33	1079	TRUE	TRUE	-	adapter2_r-adapter1_r	adapter1_f-adapter2_f	full_len
1087	2f55f61d-0b09-4e64-8bf4-7a70409c2743_0	27	1114	TRUE	TRUE	+	adapter1_f-adapter2_f	adapter1_f-adapter2_f	full_len
1063	2f928ad7-4803-4aeb-9ab5-ad685b027467_0	22	1085	TRUE	TRUE	-	adapter2_r-adapter1_r-adapter1_f	adapter1_f-adapter2_f	full_len
1047	3002f521-00ab-4865-8441-a5f3eede22fc_0	31	1078	TRUE	TRUE	-	adapter2_r-adapter1_r	adapter1_f-adapter2_f	full_len
1049	302626ea-5221-4a7a-9c43-2ecab61d9f56_0	30	1079	TRUE	TRUE	+	adapter1_f-adapter2_f	adapter1_f-adapter2_f	full_len
1019	30b6f0f3-0de8-440e-82a8-1cb7581a4ff3_0	24	1043	TRUE	TRUE	+	adapter1_f-adapter2_f	adapter1_f-adapter2_f	full_len
1049	30f32c3d-e459-4644-9b8b-493866bbb492_0	26	1075	TRUE	TRUE	+	adapter1_f-adapter2_f	adapter1_f-adapter2_f	full_len
966	312b81f0-5ff8-49ed-b449-5d48e8a80806_0	26	992	TRUE	TRUE	+	adapter1_f-adapter2_f	adapter1_f-adapter2_f	full_len
966	312b81f0-5ff8-49ed-b449-5d48e8a80806_0	26	992	TRUE	TRUE	+	adapter1_f-adapter2_f	adapter1_f-adapter2_f	full_len
1056	3174e1c9-f0ee-4b57-987d-5e08d15943de_0	23	1079	TRUE	TRUE	-	adapter2_r-adapter1_r	adapter1_f-adapter2_f	full_len
1033	317f0105-2e5a-4d58-bad5-7325b87f3721_0	26	1059	TRUE	TRUE	-	adapter2_r-adapter1_r	adapter1_f-adapter2_f	full_len
1027	31a9944c-77cf-4bf5-b01d-5cced2658ba3_0	30	1057	TRUE	TRUE	+	adapter1_f-adapter2_f	adapter1_f-adapter2_f	full_len
1044	321a98ca-e690-4c1c-93d7-e1a263966753_0	32	1076	TRUE	TRUE	+	adapter1_f-adapter2_f	adapter1_f-adapter2_f	full_len
1023	324e74b2-f133-4c89-890d-b82438998bf1_0	29	1052	FALSE	TRUE	+	adapter1_f	adapter1_f	single_adapter1
1621	32c97661-953e-484f-975a-d9ed6e29c250_0	30	1651	TRUE	TRUE	-	adapter2_r-adapter1_r	adapter1_f-adapter2_f	full_len
1040	3303b0c7-baa1-4cda-ab85-cf98e97c6389_0	23	1063	TRUE	TRUE	+	adapter1_f-adapter2_f	adapter1_f-adapter2_f	full_len
1051	3316b7f9-48db-43ca-b4c8-63a935feec54_0	0	1051	FALSE	TRUE	-	adapter1_r	adapter1_f	single_adapter1
1049	33f98b96-edbe-4fb4-9543-1495d9fa3052_0	26	1075	TRUE	TRUE	+	adapter1_f-adapter2_f	adapter1_f-adapter2_f	full_len
1068	35267ccc-2ef7-4a6c-9660-f39d67bc4111_0	24	1092	TRUE	TRUE	+	adapter1_f-adapter2_f	adapter1_f-adapter2_f	full_len
1055	354ed096-c095-4c3e-aabe-fbe66c8dbca1_0	23	1078	TRUE	TRUE	-	adapter2_r-adapter1_r	adapter1_f-adapter2_f	full_len
1024	35829155-d117-480f-9ba6-000d0334f100_0	22	1046	TRUE	TRUE	-	adapter2_r-adapter1_r	adapter1_f-adapter2_f	full_len
1140	36e46932-19e3-42bd-9a35-ae3f4a22201e_0	27	1167	TRUE	TRUE	-	adapter2_r-adapter1_r	adapter1_f-adapter2_f	full_len
1033	36e91fd0-6bb4-4562-a6aa-85f47371fc2e_0	20	1053	TRUE	TRUE	+	adapter1_f-adapter2_f	adapter1_f-adapter2_f	full_len
1706	3764be02-d851-4842-b47c-9f7ced7c85d9_0	22	1728	TRUE	TRUE	-	adapter2_r-adapter1_r	adapter1_f-adapter2_f	full_len
1792	3910b538-40d6-4201-9c25-a03feb720030_0	24	1816	TRUE	TRUE	-	adapter2_r-adapter1_r	adapter1_f-adapter2_f	full_len
966	42621293-bdf0-4daa-8efd-fe893e0b7fcd_0	28	994	TRUE	TRUE	-	adapter2_r-adapter1_r	adapter1_f-adapter2_f	full_len
1066	49ce8690-c23d-47c6-bf00-3290e084a268_0	31	1097	TRUE	TRUE	-	adapter2_r-adapter1_r	adapter1_f-adapter2_f	full_len
1066	49ce8690-c23d-47c6-bf00-3290e084a268_0	31	1097	TRUE	TRUE	-	adapter2_r-adapter1_r	adapter1_f-adapter2_f	full_len
964	5059f3b0-dbae-4e60-ac1b-38b8bf9e3bdd_0	32	996	TRUE	TRUE	-	adapter2_r-adapter1_r	adapter1_f-adapter2_f	full_len
964	5059f3b0-dbae-4e60-ac1b-38b8bf9e3bdd_0	32	996	TRUE	TRUE	-	adapter2_r-adapter1_r	adapter1_f-adapter2_f	full_len
1707	51040dd7-5e70-4cf8-a700-4d61c375925f_0	37	1744	TRUE	TRUE	+	adapter1_f-adapter2_f-adapter2_r	adapter1_f-adapter2_f	full_len
1048	5796b1f4-d0da-4634-ba71-25d1f82c677c_0	33	1081	TRUE	TRUE	-	adapter2_r-adapter1_r	adapter1_f-adapter2_f	full_len
1010	63ab8721-a4f1-4c95-8401-ef09ba94a4c4_0	0	1010	FALSE	TRUE	-	adapter1_r	adapter1_f	single_adapter1
1010	63ab8721-a4f1-4c95-8401-ef09ba94a4c4_0	0	1010	FALSE	TRUE	-	adapter1_r	adapter1_f	single_adapter1
970	68e94ef9-9182-4af8-bc35-7230c9df5d3c_0	27	997	TRUE	TRUE	+	adapter1_f-adapter2_f	adapter1_f-adapter2_f	full_len
970	68e94ef9-9182-4af8-bc35-7230c9df5d3c_0	27	997	TRUE	TRUE	+	adapter1_f-adapter2_f	adapter1_f-adapter2_f	full_len
1717	6cd1073c-90d9-4b20-8340-3201a57d0717_0	26	1743	TRUE	TRUE	-	adapter2_r-adapter1_r	adapter1_f-adapter2_f	full_len
1700	6eb2c5e9-d7c0-48d7-b28e-79e6cd00444f_0	21	1721	TRUE	TRUE	+	adapter1_f-adapter2_f	adapter1_f-adapter2_f	full_len
1700	6eb2c5e9-d7c0-48d7-b28e-79e6cd00444f_0	21	1721	TRUE	TRUE	+	adapter1_f-adapter2_f	adapter1_f-adapter2_f	full_len
1086	6ff4b5db-6bf0-4872-bb78-3089e4850ca5_0	25	1111	TRUE	TRUE	-	adapter2_r-adapter1_r	adapter1_f-adapter2_f	full_len
1086	6ff4b5db-6bf0-4872-bb78-3089e4850ca5_0	25	1111	TRUE	TRUE	-	adapter2_r-adapter1_r	adapter1_f-adapter2_f	full_len
1022	710f24f0-df69-4d53-a464-7505be86e850_0	29	1051	TRUE	TRUE	-	adapter2_r-adapter1_r	adapter1_f-adapter2_f	full_len
1022	710f24f0-df69-4d53-a464-7505be86e850_0	29	1051	TRUE	TRUE	-	adapter2_r-adapter1_r	adapter1_f-adapter2_f	full_len
1718	7de4c785-6d87-4f0e-8035-7d7a74ccb9b6_0	27	1745	TRUE	TRUE	+	adapter1_f-adapter2_f	adapter1_f-adapter2_f	full_len
954	7e99d871-7c3d-4694-9992-1255daef87d2_0	28	982	TRUE	TRUE	-	adapter2_r-adapter1_r	adapter1_f-adapter2_f	full_len
954	7e99d871-7c3d-4694-9992-1255daef87d2_0	28	982	TRUE	TRUE	-	adapter2_r-adapter1_r	adapter1_f-adapter2_f	full_len
1705	8012b426-6340-4209-9c6f-61017bb23d25_0	25	1730	TRUE	TRUE	+	adapter1_f-adapter2_f	adapter1_f-adapter2_f	full_len
966	8867899c-c1d0-4204-bdcb-8e87b5b74a1d_0	28	994	FALSE	TRUE	-	adapter2_r	adapter2_f	single_adapter2
966	8867899c-c1d0-4204-bdcb-8e87b5b74a1d_0	28	994	FALSE	TRUE	-	adapter2_r	adapter2_f	single_adapter2
1147	8a58c31d-10ab-4622-98cc-17b53b455858_0	30	1177	TRUE	TRUE	+	adapter1_f-adapter2_f	adapter1_f-adapter2_f	full_len
1633	8b1e6fc0-01a0-450c-b6d0-8b27f6c757b0_0	27	1660	TRUE	TRUE	+	adapter1_f-adapter2_f	adapter1_f-adapter2_f	full_len
996	99dc10aa-e606-4fb7-9986-a26ed709fbfe_0	0	996	FALSE	TRUE	+	adapter2_f	adapter2_f	single_adapter2
1114	a6840823-fb19-47a3-ad3e-fb1f4d43cb3b_0	25	1139	FALSE	TRUE	-	adapter2_r	adapter2_f	single_adapter2
1114	a6840823-fb19-47a3-ad3e-fb1f4d43cb3b_0	25	1139	FALSE	TRUE	-	adapter2_r	adapter2_f	single_adapter2
986	af2fadb9-d32f-4a88-8a0e-c7e99d1b0afc_0	25	1011	TRUE	TRUE	+	adapter1_f-adapter2_f	adapter1_f-adapter2_f	full_len
986	af2fadb9-d32f-4a88-8a0e-c7e99d1b0afc_0	25	1011	TRUE	TRUE	+	adapter1_f-adapter2_f	adapter1_f-adapter2_f	full_len
1666	b25db510-aeab-446e-8acb-ddb2f8f3f3c7_0	35	1701	TRUE	TRUE	+	adapter1_f-adapter2_f	adapter1_f-adapter2_f	full_len
1062	ba228ed0-e239-4360-84a0-1e5b2873eecd_0	27	1089	TRUE	TRUE	+	adapter1_f-adapter2_f	adapter1_f-adapter2_f	full_len
1236	c4abc6dc-4140-49a1-97d8-3fefef4b1006_0	22	1258	TRUE	TRUE	-	adapter2_r-adapter1_r	adapter1_f-adapter2_f	full_len
964	cd8bd04c-d734-4e47-ad9f-333a7428cfaf_0	25	989	TRUE	TRUE	+	adapter1_f-adapter2_f	adapter1_f-adapter2_f	full_len
964	cd8bd04c-d734-4e47-ad9f-333a7428cfaf_0	25	989	TRUE	TRUE	+	adapter1_f-adapter2_f	adapter1_f-adapter2_f	full_len
1669	cdd36de8-1302-4e43-afea-3750ed3ef9eb_0	29	1698	FALSE	TRUE	-	adapter2_r	adapter2_f	single_adapter2
946	cdd7de57-501d-4dd4-9bf1-427a142d5550_0	29	975	TRUE	TRUE	-	adapter2_r-adapter1_r	adapter1_f-adapter2_f	full_len
946	cdd7de57-501d-4dd4-9bf1-427a142d5550_0	29	975	TRUE	TRUE	-	adapter2_r-adapter1_r	adapter1_f-adapter2_f	full_len
985	d22b01ae-3cf0-4980-a64e-51b496f96066_0	27	1012	TRUE	TRUE	-	adapter2_r-adapter1_r	adapter1_f-adapter2_f	full_len
985	d22b01ae-3cf0-4980-a64e-51b496f96066_0	27	1012	TRUE	TRUE	-	adapter2_r-adapter1_r	adapter1_f-adapter2_f	full_len
1412	de9c1ebd-063a-4aa2-9d22-4b42062c25bc_0	0	1412	FALSE	FALSE	*	adapter2_f-adapter1_f	adapter2_f-adapter1_f	other
972	e6a234ae-a23e-4ec3-ae35-81f34139441c_0	28	1000	TRUE	TRUE	+	adapter1_f-adapter2_f	adapter1_f-adapter2_f	full_len
972	e6a234ae-a23e-4ec3-ae35-81f34139441c_0	28	1000	TRUE	TRUE	+	adapter1_f-adapter2_f	adapter1_f-adapter2_f	full_len
1659	e983d53c-c197-4f6f-9d8e-99c830dc8fa8_0	23	1682	TRUE	TRUE	+	adapter1_f-adapter2_f	adapter1_f-adapter2_f	full_len
938	ed8e8f6e-b599-440e-9414-a364e564d34f_0	31	969	TRUE	TRUE	-	adapter2_r-adapter1_r	adapter1_f-adapter2_f	full_len
938	ed8e8f6e-b599-440e-9414-a364e564d34f_0	31	969	TRUE	TRUE	-	adapter2_r-adapter1_r	adapter1_f-adapter2_f	full_len
1809	f5cfb5a5-27ac-448d-adaf-acf5d411732b_0	29	1838	TRUE	TRUE	-	adapter2_r-adapter1_r	adapter1_f-adapter2_f	full_len
1809	f5cfb5a5-27ac-448d-adaf-acf5d411732b_0	29	1838	TRUE	TRUE	-	adapter2_r-adapter1_r	adapter1_f-adapter2_f	full_len
1707	fe6e6cd6-6597-4ef4-a22c-a32b99733f14_0	29	1736	TRUE	TRUE	+	adapter1_f-adapter2_f	adapter1_f-adapter2_f	full_len
941	001e29c2-e806-4b9b-8091-e0685c4bdca3_0	27	968	TRUE	TRUE	-	adapter2_r-adapter1_r	adapter1_f-adapter2_f	full_len
970	00522710-c127-458a-90d6-60cce2fb8229_0	27	997	FALSE	TRUE	-	adapter2_r	adapter2_f	single_adapter2
974	006dd62d-f396-4150-b74e-909377fbfae9_0	25	999	TRUE	TRUE	-	adapter2_r-adapter1_r	adapter1_f-adapter2_f	full_len
985	008cbaa8-4cc6-4aa4-93e9-0d84063a37e3_0	29	1014	TRUE	TRUE	-	adapter2_r-adapter1_r	adapter1_f-adapter2_f	full_len
964	00f19e76-1cbd-471b-a54d-999553518ca6_0	26	990	TRUE	TRUE	-	adapter2_r-adapter1_r	adapter1_f-adapter2_f	full_len
1661	01621e42-c5bd-4588-be51-85d95f739420_0	25	1686	TRUE	TRUE	+	adapter1_f-adapter2_f	adapter1_f-adapter2_f	full_len
1661	01621e42-c5bd-4588-be51-85d95f739420_0	25	1686	TRUE	TRUE	+	adapter1_f-adapter2_f	adapter1_f-adapter2_f	full_len
955	0193990c-85c3-4ef7-9c8a-974e1998f2cc_0	28	983	TRUE	TRUE	-	adapter2_r-adapter1_r	adapter1_f-adapter2_f	full_len
979	01b7f9e7-1b1b-4583-a437-1f9209910df8_0	19	998	TRUE	TRUE	+	adapter1_f-adapter2_f	adapter1_f-adapter2_f	full_len
993	01c74e51-c6f0-406b-ab67-14dac139ac0f_0	28	1021	TRUE	TRUE	+	adapter1_f-adapter2_f	adapter1_f-adapter2_f	full_len
971	02036f5c-1767-4d8a-9506-99f990baf821_0	25	996	TRUE	TRUE	-	adapter2_r-adapter1_r	adapter1_f-adapter2_f	full_len
991	025149db-c5b3-4712-91bf-f7947c79cc4c_0	0	991	FALSE	TRUE	+	adapter2_f	adapter2_f	single_adapter2
1009	02622007-f62d-4f3d-86ab-79bdb7c413da_0	36	1045	TRUE	TRUE	-	adapter2_r-adapter1_r	adapter1_f-adapter2_f	full_len
971	02baf29a-ebd0-4e07-a5c6-0691a6d07096_0	35	1006	TRUE	TRUE	-	adapter2_r-adapter1_r	adapter1_f-adapter2_f	full_len
975	0308fba4-5414-434d-b22a-1f6e7075a18e_0	29	1004	TRUE	TRUE	+	adapter1_f-adapter2_f	adapter1_f-adapter2_f	full_len
1712	0338f57e-9797-4579-8353-2d99f9a337da_0	28	1740	FALSE	TRUE	-	adapter2_r	adapter2_f	single_adapter2
1712	0338f57e-9797-4579-8353-2d99f9a337da_0	28	1740	FALSE	TRUE	-	adapter2_r	adapter2_f	single_adapter2
966	03678aa9-a06f-48e2-8a34-f2435bd0e481_0	31	997	TRUE	TRUE	+	adapter1_f-adapter2_f	adapter1_f-adapter2_f	full_len
980	038384e0-73f6-4560-a8ec-302aebee27ba_0	24	1004	TRUE	TRUE	+	adapter1_f-adapter2_f	adapter1_f-adapter2_f	full_len
980	03d6cb54-098c-4a92-b03a-d09dce18252a_0	23	1003	FALSE	TRUE	-	adapter2_r	adapter2_f	single_adapter2
992	045cb286-0590-4d4d-93f5-4cfab69c80af_0	25	1017	TRUE	TRUE	-	adapter2_r-adapter1_r	adapter1_f-adapter2_f	full_len
992	045cb286-0590-4d4d-93f5-4cfab69c80af_0	25	1017	TRUE	TRUE	-	adapter2_r-adapter1_r	adapter1_f-adapter2_f	full_len
974	04efc747-9892-4bf8-bf60-f1dcadc788f3_0	29	1003	TRUE	TRUE	+	adapter1_f-adapter2_f	adapter1_f-adapter2_f	full_len
993	050a6eee-1f76-4f5b-b90c-80ad29fd49b3_0	24	1017	TRUE	TRUE	-	adapter2_r-adapter1_r	adapter1_f-adapter2_f	full_len
981	05207d9a-0ab7-4417-8869-0caabe59c610_0	24	1005	TRUE	TRUE	-	adapter2_r-adapter1_r	adapter1_f-adapter2_f	full_len
985	0522ed35-fa2a-41fa-bd69-43330a917be3_0	34	1019	TRUE	TRUE	-	adapter2_r-adapter1_r	adapter1_f-adapter2_f	full_len
992	057b0bfc-7e72-44ba-becf-f6958364a492_0	24	1016	TRUE	TRUE	+	adapter1_f-adapter2_f	adapter1_f-adapter2_f	full_len
975	05b6b152-1eb9-44c8-a69d-f2bb0ea7c975_0	0	975	FALSE	TRUE	-	adapter1_r	adapter1_f	single_adapter1
961	05c7a321-790d-4763-a1c5-a7550aba13ea_0	22	983	TRUE	TRUE	+	adapter1_f-adapter2_f	adapter1_f-adapter2_f	full_len
977	05edd622-4d79-4718-9df1-3a8d7ec27ef3_0	27	1004	TRUE	TRUE	+	adapter1_f-adapter2_f	adapter1_f-adapter2_f	full_len
969	06146168-4ceb-442d-aade-ba4cad807ac3_0	22	991	TRUE	TRUE	+	adapter1_f-adapter2_f	adapter1_f-adapter2_f	full_len
1093	06523f15-7702-4ce9-b543-71bb5c77523b_0	21	1114	TRUE	TRUE	+	adapter1_f-adapter2_f	adapter1_f-adapter2_f	full_len
1037	06a4bb80-a8b0-49e6-a254-6ccee4601674_0	25	1062	TRUE	TRUE	-	adapter2_r-adapter1_r	adapter1_f-adapter2_f	full_len
966	07693d66-2ca5-44f7-bb82-3dcaf7994636_0	30	996	TRUE	TRUE	+	adapter1_f-adapter2_f	adapter1_f-adapter2_f	full_len
983	078cc5e6-877a-4ac5-8dda-b847c6643c28_0	26	1009	TRUE	TRUE	-	adapter2_r-adapter1_r	adapter1_f-adapter2_f	full_len
983	078cc5e6-877a-4ac5-8dda-b847c6643c28_0	26	1009	TRUE	TRUE	-	adapter2_r-adapter1_r	adapter1_f-adapter2_f	full_len
1062	07994f03-c34f-454e-86db-eb8530dc67e8_0	33	1095	TRUE	TRUE	-	adapter2_r-adapter1_r	adapter1_f-adapter2_f	full_len
949	08b6f701-e89c-4f83-a52e-b3a694e9980b_0	28	977	TRUE	TRUE	+	adapter1_f-adapter2_f	adapter1_f-adapter2_f	full_len
982	08d5e315-a730-4fca-a0e5-0687841d6285_0	26	1008	TRUE	TRUE	-	adapter2_r-adapter1_r	adapter1_f-adapter2_f	full_len
972	090c7c2d-009f-4301-a6ab-5a38e1e74c92_0	32	1004	TRUE	TRUE	+	adapter1_f-adapter2_f-adapter2_r	adapter1_f-adapter2_f	full_len
979	091ab7cf-73bf-4a8f-8e03-b285f1944079_0	31	1010	TRUE	TRUE	+	adapter1_f-adapter2_f	adapter1_f-adapter2_f	full_len
979	091ab7cf-73bf-4a8f-8e03-b285f1944079_0	31	1010	TRUE	TRUE	+	adapter1_f-adapter2_f	adapter1_f-adapter2_f	full_len
1113	0943dd01-a629-4395-8ab1-eced4586aea2_0	0	1113	FALSE	FALSE	*	adapter2_f-adapter1_f	adapter2_f-adapter1_f	other
984	094c72d7-ea41-41c9-877b-6d50ff6061f8_0	25	1009	FALSE	TRUE	+	adapter1_f	adapter1_f	single_adapter1
968	09634665-0404-4e19-8996-78891f9ac84c_0	26	994	TRUE	TRUE	+	adapter1_f-adapter2_f	adapter1_f-adapter2_f	full_len
964	09bc9e15-fe2b-449b-bf90-33ac1a48ba54_0	33	997	FALSE	TRUE	-	adapter2_r	adapter2_f	single_adapter2
986	09e75c67-f350-4985-a4a0-1e3b3642a395_0	24	1010	TRUE	TRUE	-	adapter2_r-adapter1_r	adapter1_f-adapter2_f	full_len
974	0a3ba12f-4fa7-4933-8c6b-8f9de62f5d7e_0	28	1002	TRUE	TRUE	-	adapter2_r-adapter1_r	adapter1_f-adapter2_f	full_len
972	0a43f369-d36a-410e-86da-5d0fc8ae2ed9_0	24	996	TRUE	TRUE	+	adapter1_f-adapter2_f	adapter1_f-adapter2_f	full_len
969	0a4d7feb-79ce-497d-9ac1-3f34434e7c3d_0	27	996	TRUE	TRUE	-	adapter2_r-adapter1_r	adapter1_f-adapter2_f	full_len
970	0a95f71e-e541-448b-9020-775a3ae3bd09_0	32	1002	TRUE	TRUE	+	adapter1_f-adapter2_f	adapter1_f-adapter2_f	full_len
1024	0abfce63-d143-400e-8d50-8e7d5a2df22d_0	27	1051	TRUE	TRUE	+	adapter1_f-adapter2_f	adapter1_f-adapter2_f	full_len
984	0ac90b6d-39c0-489b-8dbf-cb4c954ffea3_0	26	1010	TRUE	TRUE	+	adapter1_f-adapter2_f	adapter1_f-adapter2_f	full_len
982	0b17c2b1-2d08-4dd8-8161-288fb940ee5d_0	32	1014	TRUE	TRUE	-	adapter2_r-adapter1_r	adapter1_f-adapter2_f	full_len
970	0b2b6f48-6a1f-4aec-8efa-01e57f38c732_0	29	999	TRUE	TRUE	-	adapter2_r-adapter1_r	adapter1_f-adapter2_f	full_len
972	0c19822a-e99a-4d0d-beac-3dee6d2bbd8b_0	24	996	TRUE	TRUE	+	adapter1_f-adapter2_f	adapter1_f-adapter2_f	full_len
975	0c64c689-c3d8-4e02-b4ad-81e663697d53_0	28	1003	TRUE	TRUE	+	adapter1_f-adapter2_f	adapter1_f-adapter2_f	full_len
971	0cde42db-c312-445c-be4e-d2cb3af5adc0_0	37	1008	TRUE	TRUE	-	adapter2_r-adapter1_r	adapter1_f-adapter2_f	full_len
979	0d78b47d-027e-4aba-a200-665ef5734d9b_0	22	1001	TRUE	TRUE	+	adapter1_f-adapter2_f	adapter1_f-adapter2_f	full_len
981	0e6f131f-927f-412d-8e11-270a098f7b71_0	30	1011	TRUE	TRUE	-	adapter2_r-adapter1_r-adapter2_f-adapter1_f	adapter1_f-adapter2_f	full_len
1000	0e768986-9cca-453e-b14d-e4d9b906b7a6_0	0	1000	FALSE	TRUE	-	adapter1_r	adapter1_f	single_adapter1
1015	0e8e8cbe-d02c-43aa-9c78-98c3dcccec85_0	33	1048	FALSE	TRUE	-	adapter2_r	adapter2_f	single_adapter2
977	0ea3bfe8-2131-4fba-9a99-d0bf582ebdb4_0	27	1004	TRUE	TRUE	-	adapter2_r-adapter1_r	adapter1_f-adapter2_f	full_len
965	0eaf4c01-abc2-4de5-9487-f899d24353fc_0	22	987	TRUE	TRUE	+	adapter1_f-adapter2_f	adapter1_f-adapter2_f	full_len
976	0f741f69-3e95-4899-acf0-83de87ffc572_0	24	1000	TRUE	TRUE	+	adapter1_f-adapter2_f	adapter1_f-adapter2_f	full_len
983	0fd8bd6d-6716-4f12-9504-009e761f8133_0	29	1012	TRUE	TRUE	+	adapter1_f-adapter2_f	adapter1_f-adapter2_f	full_len
981	0fff691e-07ae-4e6c-805b-dc52ef906192_0	27	1008	TRUE	TRUE	+	adapter1_f-adapter2_f	adapter1_f-adapter2_f	full_len
981	0fff691e-07ae-4e6c-805b-dc52ef906192_0	27	1008	TRUE	TRUE	+	adapter1_f-adapter2_f	adapter1_f-adapter2_f	full_len
889	10578431-a7a9-4867-be6f-d733afc09562_0	22	911	TRUE	TRUE	-	adapter2_r-adapter1_r	adapter1_f-adapter2_f	full_len
953	106127fb-8909-4f30-a1a3-f0ce6db746b5_0	22	975	FALSE	TRUE	+	adapter1_f	adapter1_f	single_adapter1
980	11a4e8ed-05c5-4334-87e7-547a9729f59a_0	30	1010	TRUE	TRUE	-	adapter2_r-adapter1_r	adapter1_f-adapter2_f	full_len
1747	12211c8a-1752-4072-8e1a-9153a8238458_0	23	1770	TRUE	TRUE	-	adapter2_r-adapter1_r	adapter1_f-adapter2_f	full_len
989	124e8dec-7d36-4eda-b9e7-48d520905db6_0	29	1018	TRUE	TRUE	-	adapter2_r-adapter1_r	adapter1_f-adapter2_f	full_len
955	124ecef1-672e-4dce-919b-090408bb0788_0	23	978	TRUE	TRUE	+	adapter1_f-adapter2_f	adapter1_f-adapter2_f	full_len
996	133ac537-e81c-44f1-8afe-f35ad1accb61_0	29	1025	TRUE	TRUE	+	adapter1_f-adapter2_f	adapter1_f-adapter2_f	full_len
1752	139186fb-ad5f-411e-89d2-5a3c9c2cc303_0	22	1774	TRUE	TRUE	-	adapter2_r-adapter1_r	adapter1_f-adapter2_f	full_len
1752	139186fb-ad5f-411e-89d2-5a3c9c2cc303_0	22	1774	TRUE	TRUE	-	adapter2_r-adapter1_r	adapter1_f-adapter2_f	full_len
1041	14d8f557-2a1e-4db4-a6c7-745eac46c93b_0	31	1072	TRUE	TRUE	-	adapter2_r-adapter1_r	adapter1_f-adapter2_f	full_len
961	157d3df5-9200-4d0c-ae54-cbe2c4897696_0	24	985	FALSE	TRUE	+	adapter1_f	adapter1_f	single_adapter1
1321	160b6b15-4c50-41a1-b439-7043cb596501_0	32	1353	FALSE	TRUE	-	adapter2_r	adapter2_f	single_adapter2
978	1623c616-6866-47f8-8382-3b063559895b_0	31	1009	TRUE	TRUE	-	adapter2_r-adapter1_r	adapter1_f-adapter2_f	full_len
970	163d14b3-a6f7-4e95-a22e-d64573f4135a_0	19	989	TRUE	TRUE	+	adapter1_f-adapter2_f	adapter1_f-adapter2_f	full_len
964	163d6e75-b4e6-48b7-b233-d00a8ac3e7a3_0	33	997	TRUE	TRUE	+	adapter1_f-adapter2_f	adapter1_f-adapter2_f	full_len
969	164c62bd-1667-458a-845f-10f5dc634cd2_0	30	999	TRUE	TRUE	-	adapter2_r-adapter1_r	adapter1_f-adapter2_f	full_len
971	169e31df-1af9-444b-b7dc-8eb6afcef83d_0	29	1000	TRUE	TRUE	-	adapter2_r-adapter1_r	adapter1_f-adapter2_f	full_len
1451	170d56ce-d9c4-4ed5-b4c2-3aada26b64d1_0	31	1482	FALSE	TRUE	-	adapter2_r	adapter2_f	single_adapter2
968	17913ed4-0029-45cd-bcee-364276a36c87_0	22	990	TRUE	TRUE	+	adapter1_f-adapter2_f	adapter1_f-adapter2_f	full_len
1017	1792ce04-8a93-4c35-b6a5-9b3f69c9d79a_0	25	1042	TRUE	TRUE	-	adapter2_r-adapter1_r	adapter1_f-adapter2_f	full_len
1041	17ca1146-de1b-4b9a-8efc-53a0ff2f50f5_0	26	1067	TRUE	TRUE	-	adapter2_r-adapter1_r	adapter1_f-adapter2_f	full_len
977	17e00471-0b90-4226-a27e-373005a76f7d_0	26	1003	TRUE	TRUE	-	adapter2_r-adapter1_r	adapter1_f-adapter2_f	full_len
974	1802654a-595c-4da0-8ddf-24497c1e6ae9_0	31	1005	TRUE	TRUE	-	adapter2_r-adapter1_r	adapter1_f-adapter2_f	full_len
1021	181df33c-7651-4db3-88fc-7a1453d1d177_0	26	1047	TRUE	TRUE	+	adapter1_f-adapter2_f	adapter1_f-adapter2_f	full_len
969	1862c4e9-f5bb-4ee0-ae18-a2f2a3aef1a7_0	27	996	TRUE	TRUE	+	adapter1_f-adapter2_f	adapter1_f-adapter2_f	full_len
975	18751268-d259-4aea-81a7-bcd1a63b3566_0	25	1000	TRUE	TRUE	-	adapter2_r-adapter1_r	adapter1_f-adapter2_f	full_len
978	1905b6f5-7291-41f7-a47c-6e52ca22f2d3_0	24	1002	FALSE	TRUE	-	adapter2_r	adapter2_f	single_adapter2
985	1951cb70-3f3a-40bc-a470-6e42f202fc02_0	24	1009	TRUE	TRUE	+	adapter1_f-adapter2_f	adapter1_f-adapter2_f	full_len
979	1998dac8-92a5-40fc-b051-ba486d1b80d6_0	23	1002	TRUE	TRUE	-	adapter2_r-adapter1_r	adapter1_f-adapter2_f	full_len
964	1a221627-9706-4f3e-b9a1-c3bd52669299_0	26	990	TRUE	TRUE	+	adapter1_f-adapter2_f	adapter1_f-adapter2_f	full_len
1721	1a3a63fe-1829-49f8-8e84-befd68345610_0	27	1748	TRUE	TRUE	-	adapter2_r-adapter1_r	adapter1_f-adapter2_f	full_len
1721	1a3a63fe-1829-49f8-8e84-befd68345610_0	27	1748	TRUE	TRUE	-	adapter2_r-adapter1_r	adapter1_f-adapter2_f	full_len
969	1af59d48-2fc9-4686-9b9d-4c89abbe5baa_0	32	1001	TRUE	TRUE	+	adapter1_f-adapter2_f	adapter1_f-adapter2_f	full_len
972	1afaf852-4687-4a91-a24d-b4d2dc307092_0	33	1005	TRUE	TRUE	+	adapter1_f-adapter2_f	adapter1_f-adapter2_f	full_len
980	1b1f015a-15a8-404e-ae83-9fd9cff0a23b_0	33	1013	TRUE	TRUE	-	adapter2_r-adapter1_r	adapter1_f-adapter2_f	full_len
975	1b43de31-0c84-40e4-8513-8ac8b123ae28_0	30	1005	TRUE	TRUE	+	adapter1_f-adapter2_f	adapter1_f-adapter2_f	full_len
951	1bca3ccd-72cf-4dcf-a67b-c806290065c0_0	29	980	TRUE	TRUE	-	adapter2_r-adapter1_r	adapter1_f-adapter2_f	full_len
1006	1bcc253d-0f61-4e28-b1b8-3fce99ed9b00_0	25	1031	TRUE	TRUE	+	adapter1_f-adapter2_f	adapter1_f-adapter2_f	full_len
967	1c04d1a1-5af2-4977-bba7-896570a5afaf_0	27	994	FALSE	TRUE	+	adapter1_f	adapter1_f	single_adapter1
948	1c123c58-f056-4a53-9140-446247e44479_0	23	971	FALSE	TRUE	+	adapter1_f	adapter1_f	single_adapter1
948	1c123c58-f056-4a53-9140-446247e44479_0	23	971	FALSE	TRUE	+	adapter1_f	adapter1_f	single_adapter1
1715	239971fc-d8f1-40c3-94f8-60ffe5c9bb73_0	21	1736	TRUE	TRUE	-	adapter2_r-adapter1_r	adapter1_f-adapter2_f	full_len
1716	23cd5877-2132-4852-8523-ed7d0f702a9a_0	28	1744	TRUE	TRUE	+	adapter1_f-adapter2_f	adapter1_f-adapter2_f	full_len
1716	23cd5877-2132-4852-8523-ed7d0f702a9a_0	28	1744	TRUE	TRUE	+	adapter1_f-adapter2_f	adapter1_f-adapter2_f	full_len
1407	2b8c38fd-9436-44b9-8da2-7baaae76ff81_0	28	1435	TRUE	TRUE	-	adapter2_r-adapter1_r	adapter1_f-adapter2_f	full_len
1744	2f91dbaf-4a81-4abe-af6a-cc89ac03c4c8_0	23	1767	TRUE	TRUE	-	adapter2_r-adapter1_r	adapter1_f-adapter2_f	full_len
1744	2f91dbaf-4a81-4abe-af6a-cc89ac03c4c8_0	23	1767	TRUE	TRUE	-	adapter2_r-adapter1_r	adapter1_f-adapter2_f	full_len
1771	416bfc9f-e291-41c3-b634-65325e3d33ac_0	26	1797	TRUE	TRUE	-	adapter2_r-adapter1_r-adapter2_f	adapter1_f-adapter2_f	full_len
1762	41cd0aa8-0a54-4686-9118-fca21745e08d_0	30	1792	TRUE	TRUE	+	adapter1_f-adapter2_f	adapter1_f-adapter2_f	full_len
1859	4ae27e1d-7992-4361-b181-c46f25814641_0	24	1883	TRUE	TRUE	-	adapter2_r-adapter1_r	adapter1_f-adapter2_f	full_len
1774	53afaafc-3f6a-46df-9f8e-cd601233c496_0	27	1801	TRUE	TRUE	-	adapter2_r-adapter1_r	adapter1_f-adapter2_f	full_len
1711	5a9c00e8-bb69-43d7-8a81-4ec2fd384d2c_0	34	1745	TRUE	TRUE	-	adapter2_r-adapter1_r-adapter2_f	adapter1_f-adapter2_f	full_len
1645	5e024cfe-1834-428e-b5b3-d33d8d3ab9a1_0	21	1666	TRUE	TRUE	-	adapter2_r-adapter1_r	adapter1_f-adapter2_f	full_len
1023	5fd002c9-c149-4ef7-acfb-f3da00a8a0bc_0	29	1052	TRUE	TRUE	-	adapter2_r-adapter1_r	adapter1_f-adapter2_f	full_len
1055	6a9a1931-8486-4c0e-8653-615c1d3bb1c3_0	0	1055	FALSE	FALSE	*	adapter1_r-adapter2_f	adapter1_r-adapter2_f	other
1724	6f396e7e-d898-4442-b99f-74b378fcad8c_0	26	1750	TRUE	TRUE	-	adapter2_r-adapter1_r	adapter1_f-adapter2_f	full_len
1724	6f396e7e-d898-4442-b99f-74b378fcad8c_0	26	1750	TRUE	TRUE	-	adapter2_r-adapter1_r	adapter1_f-adapter2_f	full_len
1118	8141ee84-0aa5-4bd9-93b6-cac45f6edbe0_0	29	1147	TRUE	TRUE	-	adapter2_r-adapter1_r	adapter1_f-adapter2_f	full_len
1331	90bcd59f-5834-4984-ab93-f494e29a39fb_0	25	1356	TRUE	TRUE	-	adapter2_r-adapter1_r	adapter1_f-adapter2_f	full_len
1732	93cb574c-5a96-4c62-a515-f8440517128b_0	0	1732	FALSE	FALSE	*	adapter1_r-adapter2_f	adapter1_r-adapter2_f	other
1732	93cb574c-5a96-4c62-a515-f8440517128b_0	0	1732	FALSE	FALSE	*	adapter1_r-adapter2_f	adapter1_r-adapter2_f	other
1035	9458f8b3-d281-43d3-b79c-2971d259af8f_0	24	1059	TRUE	TRUE	+	adapter1_f-adapter2_f	adapter1_f-adapter2_f	full_len
2180	99cb0783-51f2-4d76-8991-b0633cc5c38b_0	37	2217	TRUE	TRUE	+	adapter1_f-adapter2_f	adapter1_f-adapter2_f	full_len
1718	9bc30902-2dbe-45ca-aec8-cad12c799d63_0	0	1718	FALSE	TRUE	+	adapter2_f	adapter2_f	single_adapter2
1636	9f849c0b-e769-48ec-b267-2f4b1ea2629a_0	24	1660	TRUE	TRUE	+	adapter1_f-adapter2_f	adapter1_f-adapter2_f	full_len
1714	a5a6f066-32b1-4f07-b1a9-197b106b2b5a_0	28	1742	TRUE	TRUE	-	adapter2_r-adapter1_r	adapter1_f-adapter2_f	full_len
1708	a6cff4f8-9592-4d26-88cf-94199bacf1c6_0	29	1737	TRUE	TRUE	-	adapter2_r-adapter1_r	adapter1_f-adapter2_f	full_len
1679	a92175d8-8947-45ea-ba0c-e33225d550fa_0	24	1703	TRUE	TRUE	-	adapter2_r-adapter1_r	adapter1_f-adapter2_f	full_len
1652	aefbcd77-e227-4a5b-8fe2-254fcd96d1ab_0	25	1677	TRUE	TRUE	-	adapter2_r-adapter1_r	adapter1_f-adapter2_f	full_len
1693	b006b659-f455-409e-bf54-f5db85b6bad9_0	30	1723	TRUE	TRUE	+	adapter1_f-adapter2_f	adapter1_f-adapter2_f	full_len
1689	b1e4a8d8-2206-48a8-9a9e-4798783f337b_0	25	1714	TRUE	TRUE	+	adapter1_f-adapter2_f	adapter1_f-adapter2_f	full_len
1689	b1e4a8d8-2206-48a8-9a9e-4798783f337b_0	25	1714	TRUE	TRUE	+	adapter1_f-adapter2_f	adapter1_f-adapter2_f	full_len
1682	baf1fc98-de04-4ac9-9023-93c70c08212e_0	32	1714	TRUE	TRUE	+	adapter1_f-adapter2_f	adapter1_f-adapter2_f	full_len
1682	baf1fc98-de04-4ac9-9023-93c70c08212e_0	32	1714	TRUE	TRUE	+	adapter1_f-adapter2_f	adapter1_f-adapter2_f	full_len
1682	daf3a8d4-ba03-45f4-b2d4-5d1d6f30a0d6_0	30	1712	FALSE	TRUE	-	adapter2_r	adapter2_f	single_adapter2
1680	dccafdb4-82c5-4a7e-98a0-8f387a8ec3c6_0	27	1707	TRUE	TRUE	+	adapter1_f-adapter2_f	adapter1_f-adapter2_f	full_len
1668	debe9ec6-fc2c-4de0-b84d-c744aff037f2_0	25	1693	TRUE	TRUE	+	adapter1_f-adapter2_f	adapter1_f-adapter2_f	full_len
1785	df38ea2f-3aa1-4a17-8d9b-7d82092384d2_0	26	1811	TRUE	TRUE	+	adapter1_f-adapter2_f	adapter1_f-adapter2_f	full_len
1762	df8727b7-c967-4f95-8219-212e3483b5ce_0	0	1762	FALSE	FALSE	*	adapter1_f-adapter2_r-adapter2_f	adapter1_f-adapter2_r-adapter2_f	other
1037	e1adf648-a926-4cf5-b8a3-0507c830c365_0	25	1062	TRUE	TRUE	+	adapter1_f-adapter2_f	adapter1_f-adapter2_f	full_len
1778	e69199b8-b623-46e7-aba2-9e52bf755e80_0	25	1803	TRUE	TRUE	+	adapter1_f-adapter2_f	adapter1_f-adapter2_f	full_len
1778	e69199b8-b623-46e7-aba2-9e52bf755e80_0	25	1803	TRUE	TRUE	+	adapter1_f-adapter2_f	adapter1_f-adapter2_f	full_len
1125	e6c03c22-08a1-4eea-8b0a-dd19b4a0cea3_0	26	1151	TRUE	TRUE	-	adapter2_r-adapter1_r	adapter1_f-adapter2_f	full_len
1034	e9537914-6bcd-4d02-9213-9c7dd2dff4b6_0	34	1068	TRUE	TRUE	+	adapter1_f-adapter2_f	adapter1_f-adapter2_f	full_len
1761	ec67c812-2c21-4c95-bf1e-17dc57719603_0	30	1791	TRUE	TRUE	-	adapter2_r-adapter1_r	adapter1_f-adapter2_f	full_len
1549	f37c5151-5bf5-4e94-b68a-a7c7652426bd_0	27	1576	TRUE	TRUE	+	adapter1_f-adapter2_f	adapter1_f-adapter2_f	full_len
1549	f37c5151-5bf5-4e94-b68a-a7c7652426bd_0	27	1576	TRUE	TRUE	+	adapter1_f-adapter2_f	adapter1_f-adapter2_f	full_len
1716	f9c91320-97c9-49fb-9652-df16ff8bef3a_0	25	1741	TRUE	TRUE	+	adapter1_f-adapter2_f	adapter1_f-adapter2_f	full_len
1034	002ad109-d7e4-406d-801e-4edc459a59ff_0	7	1041	TRUE	TRUE	+	adapter1_f-adapter2_f	adapter1_f-adapter2_f	full_len
1029	00f39362-d4e9-43eb-851f-cda2985a11ea_0	23	1052	TRUE	TRUE	+	adapter1_f-adapter2_f	adapter1_f-adapter2_f	full_len
1076	0101b80e-ea41-4594-aaa9-f9f56e8b83a0_0	27	1103	TRUE	TRUE	-	adapter2_r-adapter1_r	adapter1_f-adapter2_f	full_len
1038	028788f6-2e24-4a14-aebf-0a93a7df1555_0	23	1061	TRUE	TRUE	+	adapter1_f-adapter2_f	adapter1_f-adapter2_f	full_len
1286	0454dc9e-9aaf-4235-ac2f-209b37e3eb24_0	27	1313	TRUE	TRUE	+	adapter1_f-adapter2_f	adapter1_f-adapter2_f	full_len
1015	048d4026-0e78-4caf-88fc-b9873f1185e0_0	25	1040	TRUE	TRUE	+	adapter1_f-adapter2_f	adapter1_f-adapter2_f	full_len
1118	0499d548-215d-40f8-a545-ed80a110762f_0	28	1146	TRUE	TRUE	-	adapter2_r-adapter1_r	adapter1_f-adapter2_f	full_len
1040	056f95f0-6c1c-4ab4-8a92-e76e3d65ac65_0	24	1064	TRUE	TRUE	+	adapter1_f-adapter2_f	adapter1_f-adapter2_f	full_len
1107	06de9067-441d-4305-9190-b145ed9f356c_0	28	1135	TRUE	TRUE	-	adapter2_r-adapter1_r	adapter1_f-adapter2_f	full_len
1015	07098dca-a614-40c3-aace-b7e858682bbb_0	30	1045	TRUE	TRUE	+	adapter1_f-adapter2_f	adapter1_f-adapter2_f	full_len
1022	0833199e-c7ec-46f6-bc32-c48205b5905c_0	26	1048	TRUE	TRUE	+	adapter1_f-adapter2_f	adapter1_f-adapter2_f	full_len
1035	08aeded5-3351-4aef-8597-b02b24d6abb5_0	29	1064	TRUE	TRUE	-	adapter2_r-adapter1_r	adapter1_f-adapter2_f	full_len
1042	0b51cf80-0d57-4810-93b4-6aaecf3ea21c_0	36	1078	TRUE	TRUE	-	adapter2_r-adapter1_r	adapter1_f-adapter2_f	full_len
1030	0b9e8f64-3170-4b6d-862d-3d230ae5d8af_0	31	1061	TRUE	TRUE	-	adapter2_r-adapter1_r-adapter2_f	adapter1_f-adapter2_f	full_len
1033	0beed585-83fe-4ab0-ad67-75377b689f10_0	25	1058	TRUE	TRUE	+	adapter1_f-adapter2_f	adapter1_f-adapter2_f	full_len
1032	0c23edaf-a9c8-4e5b-9380-246118fd3919_0	27	1059	FALSE	TRUE	-	adapter2_r	adapter2_f	single_adapter2
985	0c79b9fc-009c-418a-a023-0257830a4ded_0	22	1007	TRUE	TRUE	+	adapter1_f-adapter2_f	adapter1_f-adapter2_f	full_len
1070	0db1fb39-d98d-4627-b487-abbafa0d470f_0	25	1095	TRUE	TRUE	+	adapter1_f-adapter2_f	adapter1_f-adapter2_f	full_len
1031	0dcd6957-21ab-4d07-8851-decf00f6c6e3_0	26	1057	TRUE	TRUE	-	adapter2_r-adapter1_r	adapter1_f-adapter2_f	full_len
1037	0e3b2606-4792-47a0-bab0-fc7f67aa92ee_0	26	1063	TRUE	TRUE	+	adapter1_f-adapter2_f	adapter1_f-adapter2_f	full_len
1026	0e6bca9a-ed4b-46e3-b000-7a861ad1299b_0	25	1051	TRUE	TRUE	-	adapter2_r-adapter1_r	adapter1_f-adapter2_f	full_len
1040	0eb818ca-3de7-4d43-ab42-33b803f674a2_0	29	1069	TRUE	TRUE	-	adapter2_r-adapter1_r	adapter1_f-adapter2_f	full_len
995	0f3241f3-a8c6-4a8f-b787-98c49df1d48b_0	19	1014	TRUE	TRUE	-	adapter2_r-adapter1_r	adapter1_f-adapter2_f	full_len
1055	0f478586-2944-4e2d-b880-2d85ce32d368_0	23	1078	TRUE	TRUE	+	adapter1_f-adapter2_f	adapter1_f-adapter2_f	full_len
1004	103b9dcf-3694-408e-a4de-5d79b1ea761a_0	33	1037	TRUE	TRUE	+	adapter1_f-adapter2_f	adapter1_f-adapter2_f	full_len
1933	10d0e451-88e2-417d-aeb6-80d78bab3918_0	27	1960	TRUE	TRUE	-	adapter2_r-adapter1_r	adapter1_f-adapter2_f	full_len
1016	11c8d932-62e8-4336-8917-ce856d0d716e_0	30	1046	TRUE	TRUE	+	adapter1_f-adapter2_f	adapter1_f-adapter2_f	full_len
1043	12683525-1e5e-4544-9860-07ad53ed8118_0	34	1077	TRUE	TRUE	-	adapter2_r-adapter1_r-adapter2_f	adapter1_f-adapter2_f	full_len
1040	1320b71b-fc12-4369-98dc-29424aae0853_0	22	1062	TRUE	TRUE	+	adapter1_f-adapter2_f	adapter1_f-adapter2_f	full_len
1023	13412764-8432-4ca6-bd9c-ac2af901ea50_0	28	1051	TRUE	TRUE	+	adapter1_f-adapter2_f	adapter1_f-adapter2_f	full_len
1031	134aaa3d-3063-4364-8a03-a4b141e9bfbb_0	30	1061	TRUE	TRUE	-	adapter2_r-adapter1_r	adapter1_f-adapter2_f	full_len
2004	171c51b0-86da-4d44-97ac-177dd8af535a_0	5	2009	FALSE	TRUE	-	adapter2_r	adapter2_f	single_adapter2
2004	171c51b0-86da-4d44-97ac-177dd8af535a_0	5	2009	FALSE	TRUE	-	adapter2_r	adapter2_f	single_adapter2
1003	18212cec-fa95-4e5b-b56f-4310f98781de_0	23	1026	TRUE	TRUE	+	adapter1_f-adapter2_f	adapter1_f-adapter2_f	full_len
1025	19e25ce2-a9e0-4fbd-a940-543ade30701e_0	30	1055	TRUE	TRUE	-	adapter2_r-adapter1_r	adapter1_f-adapter2_f	full_len
1034	1b3a6d9c-133c-4434-95cd-5ca9059bdab9_0	27	1061	TRUE	TRUE	-	adapter2_r-adapter1_r	adapter1_f-adapter2_f	full_len
1029	1d6ff4aa-2987-4ec5-b7ec-efaeb74177b8_0	25	1054	TRUE	TRUE	+	adapter1_f-adapter2_f	adapter1_f-adapter2_f	full_len
1041	1d819f29-f16b-4fc9-9be4-e4488d5021fb_0	23	1064	TRUE	TRUE	-	adapter2_r-adapter1_r	adapter1_f-adapter2_f	full_len
1081	1dbf2af7-5e66-45c8-b3ff-4040d86c9ad0_0	18	1099	TRUE	TRUE	+	adapter1_f-adapter2_f	adapter1_f-adapter2_f	full_len
996	1ee62052-a2dc-447a-973d-395d7fcbd0b8_0	31	1027	TRUE	TRUE	+	adapter1_f-adapter2_f	adapter1_f-adapter2_f	full_len
1032	1f8050a8-3920-4b2f-b831-4f2444951284_0	25	1057	TRUE	TRUE	+	adapter1_f-adapter2_f	adapter1_f-adapter2_f	full_len
1028	1fe8fb57-b95e-407c-a1f9-fbbb011b5a2a_0	25	1053	TRUE	TRUE	-	adapter2_r-adapter1_r	adapter1_f-adapter2_f	full_len
1012	20153abe-bc91-4a31-bedc-2dc5e064085b_0	27	1039	TRUE	TRUE	+	adapter1_f-adapter2_f	adapter1_f-adapter2_f	full_len
1047	205da6be-0815-4d9b-8b29-fcd5fed10961_0	32	1079	TRUE	TRUE	-	adapter2_r-adapter1_r	adapter1_f-adapter2_f	full_len
1034	21a72e8e-7881-4cc5-af67-7d82dc5d8872_0	25	1059	TRUE	TRUE	-	adapter2_r-adapter1_r	adapter1_f-adapter2_f	full_len
1041	22009557-809d-4ed6-a8c8-14a57ba00f1f_0	23	1064	TRUE	TRUE	+	adapter1_f-adapter2_f	adapter1_f-adapter2_f	full_len
1052	228482e8-70f5-4687-9a3f-d5c2968bdec9_0	24	1076	TRUE	TRUE	-	adapter2_r-adapter1_r	adapter1_f-adapter2_f	full_len
1033	22bc637e-98a7-47a8-b0ae-05e89c32df82_0	31	1064	TRUE	TRUE	+	adapter1_f-adapter2_f	adapter1_f-adapter2_f	full_len
1031	2385eb28-5e10-4557-8bc8-1d69c57a742e_0	24	1055	TRUE	TRUE	-	adapter2_r-adapter1_r	adapter1_f-adapter2_f	full_len
1016	23bd5438-f8a0-4f4d-9388-cf21829175e5_0	31	1047	TRUE	TRUE	+	adapter1_f-adapter2_f	adapter1_f-adapter2_f	full_len
1033	243538ac-fdd9-499f-9020-913a3259d47c_0	29	1062	TRUE	TRUE	+	adapter1_f-adapter2_f	adapter1_f-adapter2_f	full_len
1023	24dc1434-4126-4ee3-9b49-a8e3ea3fa963_0	26	1049	TRUE	TRUE	-	adapter2_r-adapter1_r	adapter1_f-adapter2_f	full_len
1040	260a86b0-de59-46c1-b289-748a8609b203_0	32	1072	TRUE	TRUE	-	adapter2_r-adapter1_r	adapter1_f-adapter2_f	full_len
1036	262214be-13f4-4aa7-89b9-7a0d97cc0a24_0	18	1054	TRUE	TRUE	-	adapter2_r-adapter1_r	adapter1_f-adapter2_f	full_len
1036	26301d64-921a-48d0-b61d-de1862176896_0	31	1067	TRUE	TRUE	+	adapter1_f-adapter2_f	adapter1_f-adapter2_f	full_len
1041	263907ba-0d9b-4fec-94a8-4c74935af8c4_0	24	1065	TRUE	TRUE	+	adapter1_f-adapter2_f	adapter1_f-adapter2_f	full_len
1010	26a1ede8-488a-45f6-b109-358cb5bd8b46_0	26	1036	TRUE	TRUE	-	adapter2_r-adapter1_r	adapter1_f-adapter2_f	full_len
1745	26fc74d9-ef5b-4623-b75e-6f83adce087b_0	26	1771	TRUE	TRUE	+	adapter1_f-adapter2_f	adapter1_f-adapter2_f	full_len
1080	2780071d-ac62-4bbe-9f08-27149609dc03_0	30	1110	TRUE	TRUE	-	adapter2_r-adapter1_r	adapter1_f-adapter2_f	full_len
1029	27cd3a09-256c-45c6-af78-1a9aa3016e14_0	30	1059	TRUE	TRUE	-	adapter2_r-adapter1_r	adapter1_f-adapter2_f	full_len
1074	28745d92-79b4-4fd8-ad0d-4448ba8f1f78_0	0	1074	FALSE	TRUE	+	adapter2_f	adapter2_f	single_adapter2
1040	291c1aa0-9d9e-474b-bcee-516eee6c8589_0	28	1068	TRUE	TRUE	+	adapter1_f-adapter2_f	adapter1_f-adapter2_f	full_len
1012	296ccc74-7945-40a1-99dc-034e288fcde0_0	26	1038	TRUE	TRUE	-	adapter2_r-adapter1_r	adapter1_f-adapter2_f	full_len
1025	29c17b4a-2343-4b26-a1e5-25a036129f93_0	29	1054	TRUE	TRUE	+	adapter1_f-adapter2_f	adapter1_f-adapter2_f	full_len
1000	2a970335-6fed-44a5-95e6-efd88f66cb85_0	22	1022	TRUE	TRUE	+	adapter1_f-adapter2_f	adapter1_f-adapter2_f	full_len
1017	2afbb80a-38e8-4806-bb29-a7218e5b34ec_0	24	1041	TRUE	TRUE	-	adapter2_r-adapter1_r	adapter1_f-adapter2_f	full_len
1035	2b0d7d82-e639-4d48-9065-13e64fe8e321_0	26	1061	TRUE	TRUE	-	adapter2_r-adapter1_r	adapter1_f-adapter2_f	full_len
1015	2b8c3529-24c5-4f37-ba90-3f80f52bfc6b_0	27	1042	TRUE	TRUE	-	adapter2_r-adapter1_r	adapter1_f-adapter2_f	full_len
1713	2ba3833e-3b7d-4c96-956b-2406392774e0_0	28	1741	TRUE	TRUE	-	adapter2_r-adapter1_r-adapter2_f	adapter1_f-adapter2_f	full_len
1713	2ba3833e-3b7d-4c96-956b-2406392774e0_0	28	1741	TRUE	TRUE	-	adapter2_r-adapter1_r-adapter2_f	adapter1_f-adapter2_f	full_len
1013	2ca9a824-b5b9-4696-aba6-4b0724de960f_0	26	1039	TRUE	TRUE	-	adapter2_r-adapter1_r	adapter1_f-adapter2_f	full_len
1050	2d119407-7cc8-49ab-97db-1764274e79d6_0	26	1076	TRUE	TRUE	-	adapter2_r-adapter1_r	adapter1_f-adapter2_f	full_len
1028	2d69b4c0-a4d0-40b8-8860-b5d22e4ac7af_0	26	1054	TRUE	TRUE	-	adapter2_r-adapter1_r	adapter1_f-adapter2_f	full_len
1029	2e38a43a-4cee-440e-98a6-f976df87b975_0	27	1056	TRUE	TRUE	+	adapter1_f-adapter2_f	adapter1_f-adapter2_f	full_len
977	3067da25-a1b3-4e01-bd1f-38bb269a220d_0	26	1003	TRUE	TRUE	-	adapter2_r-adapter1_r	adapter1_f-adapter2_f	full_len
1089	31c97917-2950-46ed-b3e6-090305a15d3d_0	25	1114	TRUE	TRUE	+	adapter1_f-adapter2_f	adapter1_f-adapter2_f	full_len
1039	32065769-b12c-4f23-85c9-893a4b5f755d_0	30	1069	TRUE	TRUE	+	adapter1_f-adapter2_f	adapter1_f-adapter2_f	full_len
1033	32ac221e-5fec-468c-bec4-98895d4a9274_0	30	1063	TRUE	TRUE	-	adapter2_r-adapter1_r	adapter1_f-adapter2_f	full_len
1062	3312e859-43be-4a3b-a955-15f5743ef527_0	0	1062	FALSE	TRUE	+	adapter2_f	adapter2_f	single_adapter2
1035	331928d6-7709-4781-a1a4-c65270743b37_0	22	1057	TRUE	TRUE	-	adapter2_r-adapter1_r	adapter1_f-adapter2_f	full_len
1029	339e592e-17b5-4969-8bf1-7fdbba900e63_0	0	1029	FALSE	TRUE	+	adapter2_f	adapter2_f	single_adapter2
1037	343a20fb-3581-442d-a9cd-2cc187969c8d_0	27	1064	TRUE	TRUE	-	adapter2_r-adapter1_r	adapter1_f-adapter2_f	full_len
1034	3501280e-092f-4984-8444-74e5d851bc3b_0	1039	2073	TRUE	TRUE	-	adapter2_r-adapter1_r-adapter2_f	adapter1_f-adapter2_f	full_len
1035	35edd187-3184-4568-b68b-a399b763042e_0	28	1063	TRUE	TRUE	+	adapter1_f-adapter2_f	adapter1_f-adapter2_f	full_len
1038	377c198f-d496-4373-8bf1-cbca1b568d0a_0	25	1063	TRUE	TRUE	+	adapter1_f-adapter2_f	adapter1_f-adapter2_f	full_len
1023	389235cd-a12b-477d-ad0b-d4edde23333b_0	23	1046	TRUE	TRUE	+	adapter1_f-adapter2_f	adapter1_f-adapter2_f	full_len
1031	38c10755-ea11-4fee-bdc6-8592123da01a_0	31	1062	TRUE	TRUE	-	adapter2_r-adapter1_r	adapter1_f-adapter2_f	full_len
1014	393c4488-c9ad-4f9b-aedd-e332970795c1_0	24	1038	TRUE	TRUE	+	adapter1_f-adapter2_f	adapter1_f-adapter2_f	full_len
1021	398f96e2-e329-4db7-8153-06009ebd4eb1_0	29	1050	FALSE	TRUE	+	adapter1_f	adapter1_f	single_adapter1
1025	3a1c8fc3-9b5f-4223-abe7-3ece27a10035_0	26	1051	TRUE	TRUE	+	adapter1_f-adapter2_f	adapter1_f-adapter2_f	full_len
1049	3a9d4610-80de-4630-924b-8e5cd1832aad_0	24	1073	TRUE	TRUE	-	adapter2_r-adapter1_r	adapter1_f-adapter2_f	full_len
1034	3acd3452-9ec3-4e37-aedc-bbbde6dac1aa_0	24	1058	TRUE	TRUE	+	adapter1_f-adapter2_f	adapter1_f-adapter2_f	full_len
1065	3b8c1900-56a2-4970-bbf9-7ef8ce7e7dda_0	21	1086	TRUE	TRUE	+	adapter1_f-adapter2_f	adapter1_f-adapter2_f	full_len
1031	3bdf9ee8-c481-41da-bb22-7e824f43505a_0	25	1056	TRUE	TRUE	+	adapter1_f-adapter2_f	adapter1_f-adapter2_f	full_len
1004	3cc097f4-8065-4509-9248-fc8f4f2f5a90_0	23	1027	FALSE	TRUE	-	adapter2_r	adapter2_f	single_adapter2
1038	3dfbd340-a945-496d-8ada-7a22db18d5d3_0	27	1065	TRUE	TRUE	+	adapter1_f-adapter2_f-adapter1_r	adapter1_f-adapter2_f	full_len
1029	3e49a4ff-0438-44b0-9d8b-31e403660767_0	27	1056	TRUE	TRUE	+	adapter1_f-adapter2_f	adapter1_f-adapter2_f	full_len
1009	3e624d44-6287-4e3f-9605-9eac40cc3710_0	24	1033	TRUE	TRUE	+	adapter1_f-adapter2_f	adapter1_f-adapter2_f	full_len
1008	3ea39d88-82ef-42f3-9272-6c9367d671bf_0	25	1033	TRUE	TRUE	-	adapter2_r-adapter1_r	adapter1_f-adapter2_f	full_len
1063	428f294d-9ff7-41ec-8408-4b36b468979f_0	24	1087	TRUE	TRUE	+	adapter1_f-adapter2_f	adapter1_f-adapter2_f	full_len
1094	43687663-9077-4df8-99e5-4a26b6b5507a_0	33	1127	TRUE	TRUE	+	adapter1_f-adapter2_f	adapter1_f-adapter2_f	full_len
1022	43c38885-4d26-43c8-bbff-edbd97b4fd0b_0	25	1047	TRUE	TRUE	+	adapter1_f-adapter2_f	adapter1_f-adapter2_f	full_len
1033	442f9da1-04af-40b8-a0e6-3a8b746bce4c_0	24	1057	TRUE	TRUE	+	adapter1_f-adapter2_f	adapter1_f-adapter2_f	full_len
1070	45396e31-cb52-4831-aa51-78b1e2368882_0	22	1092	TRUE	TRUE	+	adapter1_f-adapter2_f	adapter1_f-adapter2_f	full_len
1030	45d12088-187e-4518-97a3-75e83d2ef8db_0	33	1063	TRUE	TRUE	+	adapter1_f-adapter2_f	adapter1_f-adapter2_f	full_len
1690	4624ec76-6d33-4c3b-87c4-20ef0c10b3f3_0	28	1718	TRUE	TRUE	+	adapter1_f-adapter2_f	adapter1_f-adapter2_f	full_len
1014	46ec272d-6a3b-4591-96b8-6a57d1fd23e9_0	31	1045	TRUE	TRUE	-	adapter2_r-adapter1_r	adapter1_f-adapter2_f	full_len
1092	4745a5a2-75e8-4bb7-afc5-97c4dfc9952e_0	29	1121	TRUE	TRUE	-	adapter2_r-adapter1_r	adapter1_f-adapter2_f	full_len
1092	4745a5a2-75e8-4bb7-afc5-97c4dfc9952e_0	29	1121	TRUE	TRUE	-	adapter2_r-adapter1_r	adapter1_f-adapter2_f	full_len
1002	47cdeae0-11d2-49e4-8299-89b10566c82c_0	28	1030	TRUE	TRUE	-	adapter2_r-adapter1_r	adapter1_f-adapter2_f	full_len
1036	485a95ad-b632-40d1-9ed4-2ddb470803e0_0	27	1063	TRUE	TRUE	-	adapter2_r-adapter1_r	adapter1_f-adapter2_f	full_len
1701	4e3a9b13-369c-4796-960e-6e3a1e2a614c_0	24	1725	TRUE	TRUE	+	adapter1_f-adapter2_f	adapter1_f-adapter2_f	full_len
1019	5885eead-bd86-4777-92ad-7ed24bf3e4ee_0	0	1019	FALSE	TRUE	+	adapter2_f	adapter2_f	single_adapter2
1061	648b5b5d-407e-4063-9d72-cd249c4056cb_0	21	1082	TRUE	TRUE	+	adapter1_f-adapter2_f	adapter1_f-adapter2_f	full_len
1928	6da432f9-f5c5-49d8-a968-b1d9ba71130f_0	23	1951	TRUE	TRUE	-	adapter2_r-adapter1_r	adapter1_f-adapter2_f	full_len
1928	6da432f9-f5c5-49d8-a968-b1d9ba71130f_0	23	1951	TRUE	TRUE	-	adapter2_r-adapter1_r	adapter1_f-adapter2_f	full_len
1084	79ff8dcc-3f38-4280-805a-d60cce2945bd_0	30	1114	TRUE	TRUE	-	adapter2_r-adapter1_r	adapter1_f-adapter2_f	full_len
1084	79ff8dcc-3f38-4280-805a-d60cce2945bd_0	30	1114	TRUE	TRUE	-	adapter2_r-adapter1_r	adapter1_f-adapter2_f	full_len
1641	93c555f1-75bf-414c-8bc8-3a59faedd319_0	26	1667	TRUE	TRUE	-	adapter2_r-adapter1_r-adapter2_f	adapter1_f-adapter2_f	full_len
1641	93c555f1-75bf-414c-8bc8-3a59faedd319_0	26	1667	TRUE	TRUE	-	adapter2_r-adapter1_r-adapter2_f	adapter1_f-adapter2_f	full_len
1693	9cfe9496-9ea8-4657-a85d-6ccbb622b08d_0	54	1747	TRUE	TRUE	-	adapter2_r-adapter1_r	adapter1_f-adapter2_f	full_len
1693	9cfe9496-9ea8-4657-a85d-6ccbb622b08d_0	54	1747	TRUE	TRUE	-	adapter2_r-adapter1_r	adapter1_f-adapter2_f	full_len
1766	b31d0b5a-9d3e-4882-a500-4949506fceb0_0	25	1791	TRUE	TRUE	+	adapter1_f-adapter2_f	adapter1_f-adapter2_f	full_len
1703	d742c4ff-777c-4551-a753-f6363ff7613c_0	26	1729	TRUE	TRUE	-	adapter2_r-adapter1_r	adapter1_f-adapter2_f	full_len
1703	d742c4ff-777c-4551-a753-f6363ff7613c_0	26	1729	TRUE	TRUE	-	adapter2_r-adapter1_r	adapter1_f-adapter2_f	full_len
987	e51c3047-b444-4476-9c21-dc443691dff6_0	24	1011	TRUE	TRUE	+	adapter1_f-adapter2_f	adapter1_f-adapter2_f	full_len
1569	ebc78fc2-ed70-4e04-9f07-b2d3f52973e1_0	32	1601	TRUE	TRUE	-	adapter2_r-adapter1_r	adapter1_f-adapter2_f	full_len
1755	fe60de90-dc38-421f-9f81-ff9b8782069a_0	22	1777	TRUE	TRUE	+	adapter1_f-adapter2_f	adapter1_f-adapter2_f	full_len
1025	00368c70-811e-465e-86a3-fb296dc10903_0	30	1055	TRUE	TRUE	-	adapter2_r-adapter1_r	adapter1_f-adapter2_f	full_len
986	006e1df1-c334-4f10-8e23-4185371a5897_0	24	1010	TRUE	TRUE	-	adapter2_r-adapter1_r	adapter1_f-adapter2_f	full_len
989	00927cbd-5b61-4ed5-b20e-83782e14fe4c_0	28	1017	TRUE	TRUE	-	adapter2_r-adapter1_r-adapter2_f	adapter1_f-adapter2_f	full_len
992	00d0d1a3-379f-43b6-8e96-35b2f5df8f8a_0	24	1016	TRUE	TRUE	+	adapter1_f-adapter2_f	adapter1_f-adapter2_f	full_len
1003	01e4287d-4a4b-45b6-80b3-13827a7bb4e3_0	695	1698	TRUE	TRUE	+	adapter2_r-adapter1_r-adapter1_f-adapter2_f	adapter1_f-adapter2_f	full_len
1041	01e9a3d7-1f83-428b-9144-590878de5906_0	30	1071	TRUE	TRUE	-	adapter2_r-adapter1_r	adapter1_f-adapter2_f	full_len
967	02442abe-6b8c-4be5-8536-0c0f138c159f_0	32	999	TRUE	TRUE	-	adapter2_r-adapter1_r	adapter1_f-adapter2_f	full_len
1043	02faf517-f92e-4000-aef9-52a206a88ae8_0	25	1068	TRUE	TRUE	+	adapter1_f-adapter2_f	adapter1_f-adapter2_f	full_len
980	03a9c3a6-ce65-45d7-b51e-b9f20796210a_0	26	1006	TRUE	TRUE	-	adapter2_r-adapter1_r	adapter1_f-adapter2_f	full_len
1189	03ce0680-ec48-4da2-9a06-28d820c523db_0	31	1220	TRUE	TRUE	+	adapter1_f-adapter2_f	adapter1_f-adapter2_f	full_len
985	04678141-d565-4686-89e7-4c0136b8e0ae_0	30	1015	TRUE	TRUE	+	adapter1_f-adapter2_f	adapter1_f-adapter2_f	full_len
980	047de6d5-1301-4f85-932e-fc4c7b7de57a_0	23	1003	TRUE	TRUE	-	adapter2_r-adapter1_r	adapter1_f-adapter2_f	full_len
993	04809a8e-f3be-4e06-a6ed-c00ccefa4c0a_0	23	1016	TRUE	TRUE	+	adapter1_f-adapter2_f	adapter1_f-adapter2_f	full_len
998	04865eb6-5b07-4045-b0f5-48a33b01a55b_0	28	1026	TRUE	TRUE	-	adapter2_r-adapter1_r	adapter1_f-adapter2_f	full_len
996	0497231a-8c34-413b-b89a-0f6dc03911e3_0	36	1032	TRUE	TRUE	+	adapter1_f-adapter2_f	adapter1_f-adapter2_f	full_len
1092	04f2d973-0ab9-4cfd-8491-f234c944eb73_0	0	1092	FALSE	TRUE	+	adapter2_f	adapter2_f	single_adapter2
980	04f6098c-97e2-4353-ab24-bd87f2b55537_0	26	1006	FALSE	TRUE	+	adapter1_f	adapter1_f	single_adapter1
962	0506061e-c935-4e79-968e-2be8b0e2dd86_0	26	988	TRUE	TRUE	-	adapter2_r-adapter1_r	adapter1_f-adapter2_f	full_len
962	0506061e-c935-4e79-968e-2be8b0e2dd86_0	26	988	TRUE	TRUE	-	adapter2_r-adapter1_r	adapter1_f-adapter2_f	full_len
991	05361c91-f712-49f9-8d53-f9a63ade9842_0	23	1014	TRUE	TRUE	+	adapter1_f-adapter2_f	adapter1_f-adapter2_f	full_len
1008	055235bb-37bc-46c9-96d6-e8936d248664_0	27	1035	TRUE	TRUE	-	adapter2_r-adapter1_r	adapter1_f-adapter2_f	full_len
992	05e8756c-258c-4619-87ba-9a020fbef4b2_0	25	1017	TRUE	TRUE	+	adapter1_f-adapter2_f	adapter1_f-adapter2_f	full_len
993	0606008e-d8ac-4c98-8d54-d9aadaef2d11_0	27	1020	TRUE	TRUE	-	adapter2_r-adapter1_r	adapter1_f-adapter2_f	full_len
981	0636e014-be4f-4a2d-b0b8-6bd8b142ed85_0	24	1005	TRUE	TRUE	-	adapter2_r-adapter1_r-adapter2_f	adapter1_f-adapter2_f	full_len
985	0664c8b7-d40d-4db7-8eb0-4aada5d2ed5b_0	31	1016	TRUE	TRUE	-	adapter2_r-adapter1_r	adapter1_f-adapter2_f	full_len
985	0664c8b7-d40d-4db7-8eb0-4aada5d2ed5b_0	31	1016	TRUE	TRUE	-	adapter2_r-adapter1_r	adapter1_f-adapter2_f	full_len
994	06730aac-fa1b-4d39-b94f-39c0dcf26834_0	25	1019	TRUE	TRUE	+	adapter1_f-adapter2_f	adapter1_f-adapter2_f	full_len
1001	068a89b2-0f24-4b64-9c24-308faa937fe6_0	26	1027	TRUE	TRUE	-	adapter2_r-adapter1_r	adapter1_f-adapter2_f	full_len
993	06fe9808-5942-450f-90ff-7b7ce020b8df_0	31	1024	TRUE	TRUE	-	adapter2_r-adapter1_r	adapter1_f-adapter2_f	full_len
986	074a7dcf-513d-4eaa-b1c3-c060fb6f1858_0	27	1013	TRUE	TRUE	+	adapter1_f-adapter2_f	adapter1_f-adapter2_f	full_len
1000	07d56670-abe1-4951-8dc3-c46663f2085d_0	26	1026	TRUE	TRUE	+	adapter1_f-adapter2_f	adapter1_f-adapter2_f	full_len
963	080c820d-52a0-4f9c-aa94-61d5b54da421_0	30	993	TRUE	TRUE	+	adapter1_f-adapter2_f	adapter1_f-adapter2_f	full_len
1000	088a0ec6-94d8-4688-aeaf-de968c6436a1_0	38	1038	TRUE	TRUE	-	adapter2_r-adapter1_r	adapter1_f-adapter2_f	full_len
1024	08b09f83-7dbb-4152-94c4-5d88ad105d4a_0	23	1047	FALSE	TRUE	-	adapter2_r	adapter2_f	single_adapter2
882	08b21ef1-7414-425a-a028-f4f455aa0380_0	25	907	TRUE	TRUE	-	adapter2_r-adapter1_r	adapter1_f-adapter2_f	full_len
974	08ca1fe6-24d0-4d8f-9727-85a5609b700d_0	32	1006	FALSE	TRUE	-	adapter2_r	adapter2_f	single_adapter2
1274	09976907-b515-4dcf-9e16-e60237deebb7_0	25	1299	TRUE	TRUE	-	adapter2_r-adapter1_r	adapter1_f-adapter2_f	full_len
975	09e4e791-488f-40dc-b780-0804e1a88103_0	31	1006	TRUE	TRUE	+	adapter1_f-adapter2_f	adapter1_f-adapter2_f	full_len
989	0a39cff5-5c01-4433-b8e2-703d54920dc7_0	26	1015	TRUE	TRUE	+	adapter1_f-adapter2_f	adapter1_f-adapter2_f	full_len
906	0a70c7b7-c101-427a-95ba-d10d4e77e6d2_0	21	927	TRUE	TRUE	+	adapter1_f-adapter2_f	adapter1_f-adapter2_f	full_len
1004	0a739113-4d2c-432f-ac8f-9d1cc789004b_0	24	1028	TRUE	TRUE	+	adapter1_f-adapter2_f	adapter1_f-adapter2_f	full_len
993	0ad19607-73e7-4ddb-be55-89a85e6d5662_0	25	1018	TRUE	TRUE	-	adapter2_r-adapter1_r	adapter1_f-adapter2_f	full_len
988	0b50e287-7347-449e-8f30-a24459230354_0	45	1033	TRUE	TRUE	+	adapter1_f-adapter2_f	adapter1_f-adapter2_f	full_len
1015	0ba2562d-bfb1-4a55-a6ef-606ddefb6787_0	0	1015	FALSE	TRUE	-	adapter1_r	adapter1_f	single_adapter1
1144	0ba68e2a-1aa3-411b-b8a6-3adca98449a7_0	23	1167	TRUE	TRUE	-	adapter2_r-adapter1_r	adapter1_f-adapter2_f	full_len
988	0bc44d33-1080-4779-b1d4-98af9f9aeca0_0	28	1016	TRUE	TRUE	-	adapter2_r-adapter1_r	adapter1_f-adapter2_f	full_len
998	0bd90e91-cf89-4d77-ab36-9ca62db728f3_0	30	1028	TRUE	TRUE	+	adapter1_f-adapter2_f	adapter1_f-adapter2_f	full_len
1000	0c38fd1f-8728-4d20-9186-9c12bbc19e1c_0	28	1028	TRUE	TRUE	-	adapter2_r-adapter1_r	adapter1_f-adapter2_f	full_len
998	0c756c45-aeb2-4233-beb1-cff4115154f6_0	26	1024	TRUE	TRUE	+	adapter1_f-adapter2_f	adapter1_f-adapter2_f	full_len
1011	0c7df80b-e0e8-4b1c-9281-4b246b59d291_0	27	1038	TRUE	TRUE	+	adapter1_f-adapter2_f	adapter1_f-adapter2_f	full_len
1038	0c849299-00a9-456b-bbd9-e53a073f539f_0	0	1038	FALSE	TRUE	-	adapter1_r	adapter1_f	single_adapter1
1016	0cb40666-72de-4918-a92c-3c8604c529c2_0	33	1049	TRUE	TRUE	+	adapter1_f-adapter2_f	adapter1_f-adapter2_f	full_len
990	0cde1db8-37a5-4b4a-bf34-4b04ff138dbd_0	30	1020	FALSE	TRUE	-	adapter2_r	adapter2_f	single_adapter2
987	0cfd9bb6-e020-401d-8d54-3eb7e6c249a9_0	28	1015	TRUE	TRUE	-	adapter2_r-adapter1_r	adapter1_f-adapter2_f	full_len
1041	0da94bc8-0fa7-4d75-8dbb-5d2ec1a8424e_0	30	1071	FALSE	TRUE	+	adapter1_f	adapter1_f	single_adapter1
992	0dd5e03c-601f-46f1-ba0f-be50b7062eb4_0	31	1023	TRUE	TRUE	+	adapter1_f-adapter2_f	adapter1_f-adapter2_f	full_len
974	0e118eeb-dcad-4d46-8ca7-b80506375059_0	24	998	TRUE	TRUE	-	adapter2_r-adapter1_r	adapter1_f-adapter2_f	full_len
959	0e3faa62-360a-41fd-b62f-dee3d66957c5_0	25	984	TRUE	TRUE	-	adapter2_r-adapter1_r	adapter1_f-adapter2_f	full_len
995	0e81399d-b538-48aa-99cc-d18db5833e6b_0	26	1021	TRUE	TRUE	+	adapter1_f-adapter2_f	adapter1_f-adapter2_f	full_len
995	0e81399d-b538-48aa-99cc-d18db5833e6b_0	26	1021	TRUE	TRUE	+	adapter1_f-adapter2_f	adapter1_f-adapter2_f	full_len
985	0e819898-a6c0-41d5-bc0d-5cbdd5342be0_0	28	1013	TRUE	TRUE	+	adapter1_f-adapter2_f	adapter1_f-adapter2_f	full_len
1044	0ec3a1b5-9df4-455b-a1bf-427aba1764fc_0	23	1067	TRUE	TRUE	-	adapter2_r-adapter1_r	adapter1_f-adapter2_f	full_len
1013	0f7cc484-b6c2-4dec-8689-ecde2d136f66_0	29	1042	TRUE	TRUE	-	adapter2_r-adapter1_r	adapter1_f-adapter2_f	full_len
1822	0f7e5fb8-97dd-4b65-ae9c-9aca900a227e_0	25	1847	TRUE	TRUE	-	adapter2_r-adapter1_r	adapter1_f-adapter2_f	full_len
976	0fd9c3b8-371f-4701-acf5-47f206787886_0	34	1010	TRUE	TRUE	+	adapter1_f-adapter2_f	adapter1_f-adapter2_f	full_len
1008	10509303-4277-43e9-aa05-9ebbd40be642_0	23	1031	TRUE	TRUE	-	adapter2_r-adapter1_r	adapter1_f-adapter2_f	full_len
1008	10509303-4277-43e9-aa05-9ebbd40be642_0	23	1031	TRUE	TRUE	-	adapter2_r-adapter1_r	adapter1_f-adapter2_f	full_len
994	109f4fbc-05af-46a8-bd9a-3a2402d22654_0	33	1027	FALSE	TRUE	-	adapter2_r	adapter2_f	single_adapter2
1004	10f6f14a-c35d-48d5-a5fb-84825e33e49d_0	27	1031	TRUE	TRUE	+	adapter1_f-adapter2_f	adapter1_f-adapter2_f	full_len
989	110b7c09-6f41-43b9-82d7-de804db4bf21_0	24	1013	TRUE	TRUE	+	adapter1_f-adapter2_f	adapter1_f-adapter2_f	full_len
985	111c864a-54f5-427f-9318-532eade1a687_0	28	1013	TRUE	TRUE	-	adapter2_r-adapter1_r	adapter1_f-adapter2_f	full_len
991	11418426-c521-4358-be95-09d169f99227_0	20	1011	TRUE	TRUE	+	adapter1_f-adapter2_f	adapter1_f-adapter2_f	full_len
981	117c8bbe-ecac-4ebb-9bc6-865cbe6d6466_0	27	1008	TRUE	TRUE	-	adapter2_r-adapter1_r	adapter1_f-adapter2_f	full_len
994	11890cb8-02ac-4f3d-8aa0-5879834d7de6_0	50	1044	TRUE	TRUE	-	adapter2_r-adapter1_r	adapter1_f-adapter2_f	full_len
980	119b423b-7e81-4845-b04a-377530228d48_0	27	1007	TRUE	TRUE	+	adapter1_f-adapter2_f	adapter1_f-adapter2_f	full_len
1650	11a85125-77c6-4cd2-93fb-9c2c9f82ebed_0	20	1670	TRUE	TRUE	+	adapter1_f-adapter2_f	adapter1_f-adapter2_f	full_len
993	11b1638b-6b35-4de9-8ad0-f80afb840719_0	28	1021	TRUE	TRUE	+	adapter1_f-adapter2_f	adapter1_f-adapter2_f	full_len
1008	11f84f94-8682-4f22-853f-0c98a246143a_0	32	1040	TRUE	TRUE	-	adapter2_r-adapter1_r	adapter1_f-adapter2_f	full_len
1008	11f84f94-8682-4f22-853f-0c98a246143a_0	32	1040	TRUE	TRUE	-	adapter2_r-adapter1_r	adapter1_f-adapter2_f	full_len
990	12281ea0-e1e1-4ab0-a8e7-382c16b18c4b_0	18	1008	TRUE	TRUE	+	adapter1_f-adapter2_f	adapter1_f-adapter2_f	full_len
1006	122d7487-3435-46be-ad7d-55c6bc534fbe_0	29	1035	TRUE	TRUE	+	adapter1_f-adapter2_f	adapter1_f-adapter2_f	full_len
992	1360f248-3208-4ff0-9390-bac4d87f9a3d_0	31	1023	TRUE	TRUE	+	adapter1_f-adapter2_f	adapter1_f-adapter2_f	full_len
995	148b5e9e-b0a9-4048-badf-fee25ccb588e_0	27	1022	TRUE	TRUE	+	adapter1_f-adapter2_f	adapter1_f-adapter2_f	full_len
1011	14d5ba8c-d70e-4d86-8a73-7d68a3898c32_0	33	1044	TRUE	TRUE	-	adapter2_r-adapter1_r	adapter1_f-adapter2_f	full_len
982	15224125-c12a-48f8-a32b-d98ea96bebee_0	26	1008	FALSE	TRUE	-	adapter2_r	adapter2_f	single_adapter2
1007	15a5f175-ebbd-4784-bb47-fbd74f589e15_0	23	1030	TRUE	TRUE	-	adapter2_r-adapter1_r	adapter1_f-adapter2_f	full_len
990	15c4e6f0-77c3-4cdd-9ab6-388e82a2b1fa_0	29	1019	TRUE	TRUE	+	adapter1_f-adapter2_f	adapter1_f-adapter2_f	full_len
998	1642d586-4af3-4333-a9e9-49b5573b9478_0	0	998	FALSE	TRUE	-	adapter1_r	adapter1_f	single_adapter1
1003	16942582-3c4e-4a7a-a7b6-d75b7b2bb309_0	1748	2751	TRUE	TRUE	-	adapter2_r-adapter1_r	adapter1_f-adapter2_f	full_len
1026	16f7ce39-fbd6-41f4-9c96-29ddb36894a9_0	26	1052	TRUE	TRUE	+	adapter1_f-adapter2_f-adapter1_r	adapter1_f-adapter2_f	full_len
1041	173d92ab-1dac-45a2-922e-3ab8773df276_0	0	1041	FALSE	TRUE	-	adapter1_r	adapter1_f	single_adapter1
985	173f35ac-e353-4e8d-b1c7-471e3901bd5c_0	20	1005	TRUE	TRUE	+	adapter1_f-adapter2_f	adapter1_f-adapter2_f	full_len
995	1758e57e-9fcb-4542-9db4-05d6d83754cf_0	30	1025	TRUE	TRUE	-	adapter2_r-adapter1_r	adapter1_f-adapter2_f	full_len
984	17c97300-1349-4a67-b782-d668669dc680_0	27	1011	TRUE	TRUE	-	adapter2_r-adapter1_r	adapter1_f-adapter2_f	full_len
998	17e464c4-8978-4a88-9077-cb5a9239af1a_0	31	1029	TRUE	TRUE	-	adapter2_r-adapter1_r	adapter1_f-adapter2_f	full_len
987	17e7c190-c348-4960-bbfb-57cad34e192e_0	29	1016	TRUE	TRUE	+	adapter1_f-adapter2_f	adapter1_f-adapter2_f	full_len
995	181bad2f-0ffc-461f-a064-e24f38b36a19_0	28	1023	TRUE	TRUE	-	adapter2_r-adapter1_r	adapter1_f-adapter2_f	full_len
1000	18808f51-da87-491b-b216-3cf2470aeed4_0	29	1029	TRUE	TRUE	-	adapter2_r-adapter1_r	adapter1_f-adapter2_f	full_len
1001	19993b94-f34b-4a50-9f20-9f49312a8490_0	28	1029	TRUE	TRUE	-	adapter2_r-adapter1_r	adapter1_f-adapter2_f	full_len
983	199c9e04-9757-42ea-ad92-2c5be0ce2fe4_0	20	1003	TRUE	TRUE	+	adapter1_f-adapter2_f	adapter1_f-adapter2_f	full_len
1554	1a8310fc-940a-4f9c-90b7-513faa869ba8_0	35	1589	TRUE	TRUE	+	adapter1_f-adapter2_f	adapter1_f-adapter2_f	full_len
980	1acdfb6f-be92-467d-b3ac-3c1f96d5a0ee_0	25	1005	TRUE	TRUE	+	adapter1_f-adapter2_f	adapter1_f-adapter2_f	full_len
980	1acdfb6f-be92-467d-b3ac-3c1f96d5a0ee_0	25	1005	TRUE	TRUE	+	adapter1_f-adapter2_f	adapter1_f-adapter2_f	full_len
985	1af7be41-1cd3-482f-84dc-59ff68dd89c9_0	33	1018	TRUE	TRUE	+	adapter1_f-adapter2_f	adapter1_f-adapter2_f	full_len
1687	2bff131e-0d12-437e-b52b-0fbba32565b7_0	22	1709	TRUE	TRUE	+	adapter1_f-adapter2_f	adapter1_f-adapter2_f	full_len
1702	3005a266-8b41-4932-b30e-9f6d6d929c51_0	21	1723	TRUE	TRUE	+	adapter1_f-adapter2_f	adapter1_f-adapter2_f	full_len
1047	35bdf168-fb7a-405c-9614-dff8f9a87ac8_0	32	1079	FALSE	TRUE	-	adapter2_r	adapter2_f	single_adapter2
1072	35dec4f7-8338-4d7d-8cef-4c49c9ee79b8_0	31	1103	TRUE	TRUE	-	adapter2_r-adapter1_r	adapter1_f-adapter2_f	full_len
1205	4701eef7-1bd1-4ea4-8c79-84a87b5320d9_0	30	1235	TRUE	TRUE	-	adapter2_r-adapter1_r	adapter1_f-adapter2_f	full_len
1762	47157e82-c542-426f-be16-8834e51c9add_0	35	1797	TRUE	TRUE	+	adapter1_f-adapter2_f	adapter1_f-adapter2_f	full_len
1660	4867a726-d957-4791-a0ed-0715bcbba657_0	28	1688	TRUE	TRUE	+	adapter1_f-adapter2_f	adapter1_f-adapter2_f	full_len
1718	48f4a3d8-41c4-4b9b-afec-04b8116ca0ca_0	27	1745	TRUE	TRUE	+	adapter1_f-adapter2_f	adapter1_f-adapter2_f	full_len
1718	48f4a3d8-41c4-4b9b-afec-04b8116ca0ca_0	27	1745	TRUE	TRUE	+	adapter1_f-adapter2_f	adapter1_f-adapter2_f	full_len
1725	49dc82cc-0188-4643-871f-4abdc1035c0f_0	29	1754	TRUE	TRUE	-	adapter2_r-adapter1_r	adapter1_f-adapter2_f	full_len
1746	4cd32c9a-602e-4007-8853-51c291be741f_0	28	1774	TRUE	TRUE	-	adapter2_r-adapter1_r	adapter1_f-adapter2_f	full_len
1746	4cd32c9a-602e-4007-8853-51c291be741f_0	28	1774	TRUE	TRUE	-	adapter2_r-adapter1_r	adapter1_f-adapter2_f	full_len
1088	5cdf4d23-fd22-4f09-afd4-e86621234308_0	24	1112	TRUE	TRUE	+	adapter1_f-adapter2_f	adapter1_f-adapter2_f	full_len
1530	6a2feebe-7fe3-4e96-be61-a25fba8cd616_0	24	1554	TRUE	TRUE	+	adapter1_f-adapter2_f	adapter1_f-adapter2_f	full_len
1759	725b044b-667a-4957-89c4-619b3c2a5718_0	21	1780	TRUE	TRUE	-	adapter2_r-adapter1_r	adapter1_f-adapter2_f	full_len
1672	794153c6-d59e-44ee-8b31-9955152b5816_0	26	1698	TRUE	TRUE	+	adapter1_f-adapter2_f	adapter1_f-adapter2_f	full_len
1020	7953e60f-978e-4cc0-9375-935a7b126a1f_0	28	1048	FALSE	TRUE	-	adapter2_r	adapter2_f	single_adapter2
1713	8f4f53c6-8d7e-4f05-9b64-f6bc49e43e34_0	25	1738	TRUE	TRUE	+	adapter1_f-adapter2_f	adapter1_f-adapter2_f	full_len
1070	96a9fa29-050c-4c39-b4ab-b4e61c41cc3a_0	27	1097	TRUE	TRUE	-	adapter2_r-adapter1_r	adapter1_f-adapter2_f	full_len
1702	a765b3f0-509a-4bb9-b59a-e74cb8a738e1_0	29	1731	TRUE	TRUE	-	adapter2_r-adapter1_r	adapter1_f-adapter2_f	full_len
1783	ab2672a3-26c2-4243-8c33-a6f54791c0e8_0	29	1812	TRUE	TRUE	-	adapter2_r-adapter1_r	adapter1_f-adapter2_f	full_len
1783	ab2672a3-26c2-4243-8c33-a6f54791c0e8_0	29	1812	TRUE	TRUE	-	adapter2_r-adapter1_r	adapter1_f-adapter2_f	full_len
1139	b197221c-2d7c-418d-8d40-3e649893f8d0_0	26	1165	FALSE	TRUE	+	adapter1_f	adapter1_f	single_adapter1
1115	bf19e0bb-01fb-4c7b-a664-d385193c9a43_0	26	1141	TRUE	TRUE	+	adapter1_f-adapter2_f	adapter1_f-adapter2_f	full_len
1038	c4371315-0444-44e3-ad7f-d14bdcfa2929_0	31	1069	TRUE	TRUE	+	adapter1_f-adapter2_f	adapter1_f-adapter2_f	full_len
1060	c49984d7-3e45-4ee2-9520-a1de9b8ac0a5_0	25	1085	TRUE	TRUE	+	adapter1_f-adapter2_f	adapter1_f-adapter2_f	full_len
1258	cfb80e2d-aaa3-4dfc-9897-b052b7a3e7eb_0	24	1282	TRUE	TRUE	-	adapter2_r-adapter1_r	adapter1_f-adapter2_f	full_len
1070	d12743c5-6158-417b-a6f4-95cf759e8db1_0	0	1070	FALSE	TRUE	+	adapter2_f	adapter2_f	single_adapter2
1035	d91ea5c3-11a8-4001-b046-f1ed5c7d4c66_0	26	1061	TRUE	TRUE	-	adapter2_r-adapter1_r	adapter1_f-adapter2_f	full_len
1104	d9291956-77dc-4574-9697-c6263f398613_0	0	1104	FALSE	TRUE	-	adapter1_r	adapter1_f	single_adapter1
1707	daba63d3-135c-4e34-9f36-0bb14b51f6fa_0	31	1738	TRUE	TRUE	-	adapter2_r-adapter1_r	adapter1_f-adapter2_f	full_len
1729	e7dd0727-c71a-4950-92f2-933ac8d504bf_0	26	1755	TRUE	TRUE	-	adapter2_r-adapter1_r	adapter1_f-adapter2_f	full_len
1691	f76cc5ab-7359-4cc7-9367-d7257d73f2cd_0	30	1721	TRUE	TRUE	+	adapter1_f-adapter2_f	adapter1_f-adapter2_f	full_len
1723	f7aba636-00ae-4fa1-98d5-c07bbd371e12_0	33	1756	TRUE	TRUE	-	adapter2_r-adapter1_r	adapter1_f-adapter2_f	full_len
1713	fa4c5e32-f096-4dd1-85a1-94139e4306b4_0	33	1746	TRUE	TRUE	-	adapter2_r-adapter1_r	adapter1_f-adapter2_f	full_len
1713	fa4c5e32-f096-4dd1-85a1-94139e4306b4_0	33	1746	TRUE	TRUE	-	adapter2_r-adapter1_r	adapter1_f-adapter2_f	full_len
1704	fde21928-9289-42c6-a0eb-dd533017be81_0	32	1736	TRUE	TRUE	-	adapter2_r-adapter1_r	adapter1_f-adapter2_f	full_len
984	002794ad-e452-4970-8e78-e169f0142c9e_0	24	1008	TRUE	TRUE	+	adapter1_f-adapter2_f	adapter1_f-adapter2_f	full_len
1007	01e0def9-e811-48ce-88eb-bb988573d638_0	28	1035	TRUE	TRUE	+	adapter1_f-adapter2_f	adapter1_f-adapter2_f	full_len
1212	02a790c4-b3ee-48db-84ac-bf9298ed71a0_0	24	1236	TRUE	TRUE	+	adapter1_f-adapter2_f	adapter1_f-adapter2_f	full_len
1001	05855eaf-24e9-4a1a-b210-3c3ee295f95e_0	31	1032	TRUE	TRUE	-	adapter2_r-adapter1_r	adapter1_f-adapter2_f	full_len
1062	05f78214-41fd-4fa0-aee0-a1658a1a1a3f_0	21	1083	TRUE	TRUE	+	adapter1_f-adapter2_f	adapter1_f-adapter2_f	full_len
1001	06e0bea9-2f4e-4041-b508-51e02745a80b_0	25	1026	TRUE	TRUE	-	adapter2_r-adapter1_r	adapter1_f-adapter2_f	full_len
999	08e2ce1f-a12f-4ef7-aa5a-785f475b7ae5_0	24	1023	TRUE	TRUE	+	adapter1_f-adapter2_f	adapter1_f-adapter2_f	full_len
956	08f216f6-ddb2-439e-aa43-ff53a53d60ca_0	28	984	TRUE	TRUE	-	adapter2_r-adapter1_r	adapter1_f-adapter2_f	full_len
995	094695a2-f15d-4788-a293-209555398260_0	22	1017	FALSE	TRUE	+	adapter1_f	adapter1_f	single_adapter1
1000	0ab360d7-2722-4f4d-95ca-2164ffcfcaa5_0	21	1021	TRUE	TRUE	-	adapter2_r-adapter1_r	adapter1_f-adapter2_f	full_len
948	0ace4ac9-485a-4033-815b-64a9b528670c_0	36	984	FALSE	TRUE	+	adapter1_f	adapter1_f	single_adapter1
1004	0b8f1924-0a90-4063-88cc-072c0fbfde8f_0	27	1031	TRUE	TRUE	+	adapter1_f-adapter2_f	adapter1_f-adapter2_f	full_len
987	0c8789a9-0aef-48b6-9b6b-b55e7d88b919_0	29	1016	TRUE	TRUE	+	adapter1_f-adapter2_f	adapter1_f-adapter2_f	full_len
1006	0caf843c-51f7-4648-830f-3bdfe382626a_0	1	1007	TRUE	TRUE	+	adapter1_f-adapter2_f-adapter2_r-adapter1_r	adapter1_f-adapter2_f	full_len
972	0ccbce99-e42b-41c0-94bf-890c8f3bf8c1_0	22	994	TRUE	TRUE	-	adapter2_r-adapter1_r	adapter1_f-adapter2_f	full_len
1006	0dca427c-3ac6-4cad-9461-1f774872d3cf_0	22	1028	TRUE	TRUE	+	adapter1_f-adapter2_f	adapter1_f-adapter2_f	full_len
993	0eda8e46-6769-4372-8a23-d4f9f5d87b6b_0	29	1022	TRUE	TRUE	-	adapter2_r-adapter1_r	adapter1_f-adapter2_f	full_len
977	0f2ff833-8fe4-4243-ac5c-d0cb4a691260_0	27	1004	TRUE	TRUE	+	adapter1_f-adapter2_f	adapter1_f-adapter2_f	full_len
986	0fb7491f-8941-4163-bc29-cafd0f7c4489_0	27	1013	TRUE	TRUE	+	adapter1_f-adapter2_f	adapter1_f-adapter2_f	full_len
988	0fea5ede-dcfa-416b-be67-575709b5060b_0	26	1014	TRUE	TRUE	-	adapter2_r-adapter1_r	adapter1_f-adapter2_f	full_len
1102	1094433a-2d79-42ab-8ee7-384b7939305a_0	24	1126	TRUE	TRUE	-	adapter2_r-adapter1_r	adapter1_f-adapter2_f	full_len
998	12883483-75eb-4ab2-ba9a-4b2bafb56b62_0	25	1023	TRUE	TRUE	+	adapter1_f-adapter2_f	adapter1_f-adapter2_f	full_len
1018	12d0ddc0-90ff-4409-9eba-c20cef2de718_0	0	1018	FALSE	TRUE	+	adapter2_f	adapter2_f	single_adapter2
1003	13ee9de3-acf0-4025-9914-eba9b198c95b_0	23	1026	TRUE	TRUE	-	adapter2_r-adapter1_r	adapter1_f-adapter2_f	full_len
1005	1439abf3-2903-4068-af12-843cbf72ed5a_0	27	1032	TRUE	TRUE	+	adapter1_f-adapter2_f	adapter1_f-adapter2_f	full_len
1050	1448b51e-0131-49d3-8fb9-f8a7db668b58_0	33	1083	TRUE	TRUE	-	adapter2_r-adapter1_r	adapter1_f-adapter2_f	full_len
965	14d883a1-4c99-4de9-aaf2-6a8d8b25fda9_0	23	988	TRUE	TRUE	-	adapter2_r-adapter1_r	adapter1_f-adapter2_f	full_len
977	185ba15b-97ff-4419-beac-b17cc39d89d3_0	30	1007	TRUE	TRUE	-	adapter2_r-adapter1_r	adapter1_f-adapter2_f	full_len
983	18be52e7-e980-4fb6-abeb-53bfb67f277e_0	25	1008	FALSE	TRUE	-	adapter2_r	adapter2_f	single_adapter2
1085	1a32c5cf-564a-438d-939a-c411bec7baed_0	26	1111	TRUE	TRUE	+	adapter1_f-adapter2_f	adapter1_f-adapter2_f	full_len
1106	1becbb92-ff94-40eb-914f-763b2c0174c3_0	21	1127	TRUE	TRUE	+	adapter1_f-adapter2_f	adapter1_f-adapter2_f	full_len
985	1c381048-da7b-4dda-94d9-2153fe2a6ad7_0	24	1009	TRUE	TRUE	+	adapter1_f-adapter2_f	adapter1_f-adapter2_f	full_len
994	1e8a50a4-1cfe-4022-a2f9-c6dca6c59092_0	21	1015	TRUE	TRUE	-	adapter2_r-adapter1_r	adapter1_f-adapter2_f	full_len
995	1fd11b02-2da4-4e02-9d5c-007bf88192f1_0	33	1028	TRUE	TRUE	-	adapter2_r-adapter1_r	adapter1_f-adapter2_f	full_len
1032	20b2d3e1-3ed9-4238-bf11-07cd9d2a536d_0	22	1054	FALSE	TRUE	+	adapter1_f	adapter1_f	single_adapter1
923	214ce55d-7fbe-4af3-908d-2fee6ced565b_0	27	950	TRUE	TRUE	-	adapter2_r-adapter1_r	adapter1_f-adapter2_f	full_len
872	22d584ed-e0f9-460d-83a1-d177293c1603_0	29	901	FALSE	TRUE	+	adapter1_f	adapter1_f	single_adapter1
1001	23d47835-b173-4ec8-85e3-a2b91c0e2616_0	19	1020	TRUE	TRUE	+	adapter1_f-adapter2_f	adapter1_f-adapter2_f	full_len
1014	2476080a-d6f5-46c1-8ca7-3f4c74563972_0	23	1037	TRUE	TRUE	-	adapter2_r-adapter1_r	adapter1_f-adapter2_f	full_len
1003	25397ec6-21f9-490a-a225-4b46ad5ab49b_0	30	1033	TRUE	TRUE	-	adapter2_r-adapter1_r	adapter1_f-adapter2_f	full_len
977	27f53589-a7c6-4fee-962f-2ca463cc9b26_0	0	977	FALSE	TRUE	-	adapter1_r	adapter1_f	single_adapter1
997	289eb83b-1133-4c52-9b9a-dbcba08611fd_0	28	1025	FALSE	TRUE	-	adapter2_r	adapter2_f	single_adapter2
1082	28cd9907-a2e1-400e-a79d-81acbcc22650_0	35	1117	TRUE	TRUE	+	adapter1_f-adapter2_f	adapter1_f-adapter2_f	full_len
977	29028fa9-188e-4ee0-9aae-4b1710ad0dc8_0	27	1004	TRUE	TRUE	-	adapter2_r-adapter1_r	adapter1_f-adapter2_f	full_len
947	2b4376e2-761e-456c-8979-0f1a39d06e8c_0	22	969	TRUE	TRUE	-	adapter2_r-adapter1_r	adapter1_f-adapter2_f	full_len
992	2c3bb835-206e-4794-99dc-62355703528e_0	27	1019	TRUE	TRUE	+	adapter1_f-adapter2_f	adapter1_f-adapter2_f	full_len
956	2c486ddb-26e6-46f5-a653-2d86746516e2_0	23	979	TRUE	TRUE	-	adapter2_r-adapter1_r	adapter1_f-adapter2_f	full_len
996	2d3eadb7-c03f-4bbc-81a0-b2e4a50813e3_0	26	1022	TRUE	TRUE	-	adapter2_r-adapter1_r	adapter1_f-adapter2_f	full_len
1669	2ed22d64-1782-4a03-875d-ffdcdb14c4e6_0	0	1669	FALSE	TRUE	+	adapter2_f	adapter2_f	single_adapter2
1001	2f251a5c-0060-486c-a856-8da5495d3d9c_0	27	1028	TRUE	TRUE	-	adapter2_r-adapter1_r	adapter1_f-adapter2_f	full_len
1015	302b32f1-d5c5-4ab1-bc7b-a153caa1d90b_0	26	1041	TRUE	TRUE	-	adapter2_r-adapter1_r	adapter1_f-adapter2_f	full_len
1024	324ff3b3-b862-4090-a89e-aef7c9fafe33_0	30	1054	FALSE	TRUE	+	adapter1_f	adapter1_f	single_adapter1
1010	33457737-4deb-4931-ab6a-eb1e867e0279_0	26	1036	TRUE	TRUE	-	adapter2_r-adapter1_r	adapter1_f-adapter2_f	full_len
1006	36b80559-2d9a-419c-af24-f2092c08fbb4_0	23	1029	TRUE	TRUE	+	adapter1_f-adapter2_f	adapter1_f-adapter2_f	full_len
1001	38642610-e03b-4473-bc51-470ea1460afd_0	2	1003	TRUE	TRUE	+	adapter1_f-adapter2_f	adapter1_f-adapter2_f	full_len
1001	38de6845-8bed-401f-87ee-4ae430d1d95d_0	21	1022	TRUE	TRUE	-	adapter2_r-adapter1_r	adapter1_f-adapter2_f	full_len
1011	395af0ed-361a-4327-9c69-40a892fb489d_0	33	1044	TRUE	TRUE	+	adapter1_f-adapter2_f	adapter1_f-adapter2_f	full_len
1005	39aa1794-f86d-4bbc-b14a-1215ed405a61_0	90	1095	TRUE	TRUE	+	adapter1_f-adapter2_f	adapter1_f-adapter2_f	full_len
973	3aa5d5f3-9628-449e-9c4e-8d0f5bafe067_0	25	998	TRUE	TRUE	-	adapter2_r-adapter1_r	adapter1_f-adapter2_f	full_len
1002	3b688861-ae42-4362-8b6f-ca4c93348195_0	30	1032	TRUE	TRUE	+	adapter1_f-adapter2_f	adapter1_f-adapter2_f	full_len
1006	3cc3f406-2a52-432d-a644-041ec31804aa_0	26	1032	TRUE	TRUE	-	adapter2_r-adapter1_r	adapter1_f-adapter2_f	full_len
1131	3ce7c1b1-465b-4fbe-9af3-8ec82a356b88_0	25	1156	TRUE	TRUE	-	adapter2_r-adapter1_r	adapter1_f-adapter2_f	full_len
1141	3e9c63f8-129a-497c-9c58-8c35a277f8c2_0	22	1163	TRUE	TRUE	+	adapter1_f-adapter2_f	adapter1_f-adapter2_f	full_len
992	3f3b7f88-2c5c-4730-94df-e88c638c9d15_0	26	1018	TRUE	TRUE	-	adapter2_r-adapter1_r	adapter1_f-adapter2_f	full_len
1726	3fdac0bf-5205-472a-988b-7ca79c763dbb_0	29	1755	TRUE	TRUE	-	adapter2_r-adapter1_r	adapter1_f-adapter2_f	full_len
977	401dccd1-ea86-46a1-9a57-3dbfc2d78077_0	35	1012	TRUE	TRUE	+	adapter1_f-adapter2_f	adapter1_f-adapter2_f	full_len
979	416684a7-559f-4519-bb91-849459ac5411_0	33	1012	FALSE	TRUE	+	adapter1_f	adapter1_f	single_adapter1
985	41dd5d2b-dfad-4e4d-bb51-5c71069dd3c6_0	28	1013	TRUE	TRUE	+	adapter1_f-adapter2_f	adapter1_f-adapter2_f	full_len
991	41f64c34-6e00-41a7-bb14-8bd3ad516977_0	28	1019	TRUE	TRUE	+	adapter1_f-adapter2_f	adapter1_f-adapter2_f	full_len
977	4308cd40-d923-474d-9f79-c5190cf614cb_0	24	1001	TRUE	TRUE	-	adapter2_r-adapter1_r	adapter1_f-adapter2_f	full_len
1206	43a603ce-8859-47d2-aca0-46a5a121f970_0	21	1227	TRUE	TRUE	+	adapter1_f-adapter2_f	adapter1_f-adapter2_f	full_len
1009	44f46e8c-d585-4500-a279-bb37fabc8210_0	28	1037	TRUE	TRUE	-	adapter2_r-adapter1_r	adapter1_f-adapter2_f	full_len
996	488876d9-bb9c-4c0e-81bf-6ef6de030fca_0	24	1020	TRUE	TRUE	+	adapter1_f-adapter2_f	adapter1_f-adapter2_f	full_len
965	491dbd1e-5610-4399-a09f-378476f2ae3f_0	21	986	TRUE	TRUE	+	adapter1_f-adapter2_f	adapter1_f-adapter2_f	full_len
1439	4affd033-61c6-44c8-a1e1-d24cc68958bb_1	28	1467	TRUE	TRUE	-	adapter2_r-adapter1_r-adapter1_f-adapter2_f	adapter1_f-adapter2_f	full_len
1009	4b5dd0c8-fc61-4bc8-8759-d3172910c35c_0	26	1035	TRUE	TRUE	-	adapter2_r-adapter1_r	adapter1_f-adapter2_f	full_len
991	4cabe0b3-977e-41f3-bb50-b63cb61d724e_0	23	1014	TRUE	TRUE	+	adapter1_f-adapter2_f	adapter1_f-adapter2_f	full_len
985	4d979cd1-b6c8-4f5c-8e0a-3dd6ad0b321e_0	0	985	FALSE	TRUE	+	adapter2_f	adapter2_f	single_adapter2
999	4dcd0f7a-eaa0-4ed8-bcf4-02ed9ee63613_0	30	1029	TRUE	TRUE	-	adapter2_r-adapter1_r	adapter1_f-adapter2_f	full_len
991	4f2db740-84e7-474c-9e25-8483b64a3281_0	18	1009	TRUE	TRUE	+	adapter1_f-adapter2_f	adapter1_f-adapter2_f	full_len
1034	4fc5d848-7de9-4259-89c2-702bdd731fa9_0	31	1065	FALSE	TRUE	-	adapter2_r	adapter2_f	single_adapter2
993	51a4d072-bbcf-40bb-82e1-847601a3b8bf_0	24	1017	TRUE	TRUE	+	adapter1_f-adapter2_f	adapter1_f-adapter2_f	full_len
980	525ac941-4e6e-463d-9886-e8a9c87b2a12_0	21	1001	TRUE	TRUE	+	adapter1_f-adapter2_f	adapter1_f-adapter2_f	full_len
981	53e9a18b-915d-4f6d-8b3a-8d78300ceafe_0	25	1006	TRUE	TRUE	+	adapter1_f-adapter2_f	adapter1_f-adapter2_f	full_len
997	5503cdff-ccfe-428d-ab15-ee81215ee962_0	18	1015	TRUE	TRUE	+	adapter1_f-adapter2_f	adapter1_f-adapter2_f	full_len
993	55094e35-2d5c-4bfb-a211-967722547224_0	34	1027	TRUE	TRUE	-	adapter2_r-adapter1_r	adapter1_f-adapter2_f	full_len
1000	553b5b89-49c4-4921-aac1-e9407c69861b_0	27	1027	FALSE	TRUE	+	adapter1_f	adapter1_f	single_adapter1
993	57641e10-aaaa-4e77-b360-81dd6cc7871d_0	26	1019	TRUE	TRUE	+	adapter1_f-adapter2_f	adapter1_f-adapter2_f	full_len
1064	5a148ffb-16cb-4cc8-9db7-fbf31d6cece2_0	30	1094	TRUE	TRUE	-	adapter2_r-adapter1_r	adapter1_f-adapter2_f	full_len
996	5b974d55-c811-4d0b-90e4-b9c6bd326b52_0	25	1021	TRUE	TRUE	-	adapter2_r-adapter1_r	adapter1_f-adapter2_f	full_len
1098	5dfe5650-7a50-4f06-913c-894542df77c9_0	26	1124	TRUE	TRUE	+	adapter1_f-adapter2_f	adapter1_f-adapter2_f	full_len
1111	5e0d36df-8f6e-4660-a8b1-505212ff9f6c_0	24	1135	TRUE	TRUE	-	adapter2_r-adapter1_r	adapter1_f-adapter2_f	full_len
1016	5e10b209-4526-4efa-b514-c73be1bfe646_0	27	1043	TRUE	TRUE	-	adapter2_r-adapter1_r	adapter1_f-adapter2_f	full_len
1009	5e4ca444-989e-4896-833f-a9f432b8525a_0	23	1032	TRUE	TRUE	-	adapter2_r-adapter1_r	adapter1_f-adapter2_f	full_len
985	5e74f5a2-8b8a-411a-a2e5-6cd732e1d3f2_0	53	1038	TRUE	TRUE	+	adapter1_f-adapter2_f	adapter1_f-adapter2_f	full_len
1089	5f3b0d02-2d6b-401d-9365-8cc4311d0e48_0	21	1110	TRUE	TRUE	-	adapter2_r-adapter1_r	adapter1_f-adapter2_f	full_len
995	5f88f4d1-ae22-43b8-8872-c7614697bfe3_0	25	1020	TRUE	TRUE	+	adapter1_f-adapter2_f	adapter1_f-adapter2_f	full_len
1006	601cb444-48b5-4321-9389-69528d87b516_0	30	1036	TRUE	TRUE	+	adapter1_f-adapter2_f	adapter1_f-adapter2_f	full_len
999	6243bf06-f7fb-44d5-b8ea-1191a548141a_0	24	1023	TRUE	TRUE	+	adapter1_f-adapter2_f	adapter1_f-adapter2_f	full_len
1007	62df36de-e829-4c55-a8a1-3b2fe250eb98_0	25	1032	TRUE	TRUE	+	adapter1_f-adapter2_f	adapter1_f-adapter2_f	full_len
1779	63036e1a-3edf-4184-8565-547689687053_0	27	1806	TRUE	TRUE	-	adapter2_r-adapter1_r	adapter1_f-adapter2_f	full_len
1006	646589d4-b514-4b06-b44c-0703137fb121_0	26	1032	TRUE	TRUE	-	adapter2_r-adapter1_r	adapter1_f-adapter2_f	full_len
987	65485b06-35bf-44a6-ab15-0d9fb6650717_0	28	1015	TRUE	TRUE	+	adapter1_f-adapter2_f	adapter1_f-adapter2_f	full_len
1059	6751741b-9821-4784-9de9-c38fca0ea50c_0	26	1085	TRUE	TRUE	+	adapter1_f-adapter2_f	adapter1_f-adapter2_f	full_len
1040	6d993dcb-d992-4f89-9db9-aa4c9f578803_0	23	1063	FALSE	TRUE	-	adapter2_r	adapter2_f	single_adapter2
1090	74368348-f19b-440b-8ef5-4859d2eec576_0	36	1126	TRUE	TRUE	+	adapter1_f-adapter2_f	adapter1_f-adapter2_f	full_len
1655	765f20a5-2d27-46eb-a90d-fb353b277596_0	23	1678	TRUE	TRUE	+	adapter1_f-adapter2_f	adapter1_f-adapter2_f	full_len
1738	797a839b-c0ad-453e-8b47-65a9497e84dd_0	25	1763	TRUE	TRUE	+	adapter1_f-adapter2_f	adapter1_f-adapter2_f	full_len
1183	8246093d-301d-4e17-b24d-bf8fc7538f49_0	26	1209	TRUE	TRUE	-	adapter2_r-adapter1_r	adapter1_f-adapter2_f	full_len
1060	8daf54a1-39da-4e6c-804f-a4034ce7450d_0	24	1084	TRUE	TRUE	-	adapter2_r-adapter1_r	adapter1_f-adapter2_f	full_len
1726	a413cc71-afa9-4d2a-b0d3-0790c7d3625f_0	24	1750	TRUE	TRUE	+	adapter1_f-adapter2_f	adapter1_f-adapter2_f	full_len
1232	b3261d66-7542-4ef0-b91c-4bac52c976c8_0	27	1259	TRUE	TRUE	-	adapter2_r-adapter1_r	adapter1_f-adapter2_f	full_len
1536	b51b2f56-5d1d-40dc-b20b-4e5bc36219f6_0	23	1559	TRUE	TRUE	-	adapter2_r-adapter1_r	adapter1_f-adapter2_f	full_len
1151	b89ab18d-dcd4-4fc1-9675-40836f1af0e7_0	25	1176	TRUE	TRUE	-	adapter2_r-adapter1_r	adapter1_f-adapter2_f	full_len
1055	bffa3ce9-61ee-4aa6-be86-eb31a4129d8f_0	30	1085	FALSE	TRUE	-	adapter2_r	adapter2_f	single_adapter2
1167	cc22f42e-828a-4356-b6a8-e098a1eca386_0	26	1193	TRUE	TRUE	+	adapter1_f-adapter2_f	adapter1_f-adapter2_f	full_len
1106	ce701a4c-2dfe-4593-ba1c-30bde8a2d46b_0	24	1130	TRUE	TRUE	+	adapter1_f-adapter2_f	adapter1_f-adapter2_f	full_len
1140	d85519a2-ed1e-4ce3-ac57-3058b8b26d7b_0	29	1169	TRUE	TRUE	+	adapter1_f-adapter2_f	adapter1_f-adapter2_f	full_len
1770	d9742179-beb6-44bc-be62-a6ce7a4d443e_0	32	1802	TRUE	TRUE	-	adapter2_r-adapter1_r	adapter1_f-adapter2_f	full_len
1701	f08f823a-fa46-4d8a-9850-e3746283a2c0_0	24	1725	TRUE	TRUE	+	adapter1_f-adapter2_f	adapter1_f-adapter2_f	full_len
1683	f8474940-1de8-430a-aa7e-f50e6faef571_0	28	1711	TRUE	TRUE	-	adapter2_r-adapter1_r	adapter1_f-adapter2_f	full_len
1683	f8474940-1de8-430a-aa7e-f50e6faef571_0	28	1711	TRUE	TRUE	-	adapter2_r-adapter1_r	adapter1_f-adapter2_f	full_len
1153	fdb52d99-fd56-4460-9ad8-b596ff1d0b55_0	27	1180	TRUE	TRUE	+	adapter1_f-adapter2_f	adapter1_f-adapter2_f	full_len
1666	fdd8218c-109b-4fe2-99d8-3af44370bc2c_0	33	1699	TRUE	TRUE	+	adapter1_f-adapter2_f	adapter1_f-adapter2_f	full_len
1057	0027e6ac-56d5-45c3-aee4-4c957ebce0df_0	26	1083	TRUE	TRUE	-	adapter2_r-adapter1_r	adapter1_f-adapter2_f	full_len
1053	002986b5-b84b-4872-826b-234f1d6bc02f_0	25	1078	TRUE	TRUE	-	adapter2_r-adapter1_r	adapter1_f-adapter2_f	full_len
1146	003478f9-912d-448a-9686-5dd7a9154d5e_0	21	1167	TRUE	TRUE	+	adapter1_f-adapter2_f	adapter1_f-adapter2_f	full_len
1031	003a38d8-9168-45ca-ab04-01599474cbcc_0	27	1058	TRUE	TRUE	-	adapter2_r-adapter1_r	adapter1_f-adapter2_f	full_len
987	00542a86-b7c7-4e84-a735-62ee504fa5df_0	25	1012	FALSE	TRUE	-	adapter2_r	adapter2_f	single_adapter2
1048	005af1fc-a753-460a-8eaa-a930bfacc2e1_0	31	1079	TRUE	TRUE	+	adapter1_f-adapter2_f	adapter1_f-adapter2_f	full_len
1007	005ced18-0662-4b88-90ba-bfdc2b969591_0	23	1030	TRUE	TRUE	-	adapter2_r-adapter1_r	adapter1_f-adapter2_f	full_len
1050	00656f76-9faa-4344-9579-97a70e727976_0	23	1073	TRUE	TRUE	-	adapter2_r-adapter1_r	adapter1_f-adapter2_f	full_len
1045	007c252a-4423-49b8-91e1-fdaebe171fdd_0	27	1072	TRUE	TRUE	-	adapter2_r-adapter1_r	adapter1_f-adapter2_f	full_len
1091	0084a6c8-2ad5-41fb-a5b7-514b2ac61bfb_0	31	1122	TRUE	TRUE	-	adapter2_r-adapter1_r	adapter1_f-adapter2_f	full_len
1048	00975429-cad2-411c-9103-acc5b3ba968a_0	30	1078	TRUE	TRUE	+	adapter1_f-adapter2_f	adapter1_f-adapter2_f	full_len
1033	009ebf44-f5fe-40f1-8791-6de2be0d7ebf_0	339	1372	TRUE	TRUE	+	adapter2_r-adapter1_f-adapter2_f	adapter1_f-adapter2_f	full_len
1040	00ac0630-7dde-4797-81e7-6eb69e93f0d4_0	27	1067	TRUE	TRUE	+	adapter1_f-adapter2_f	adapter1_f-adapter2_f	full_len
1066	00cc4e22-498c-44cf-85ff-ec663b83014e_0	0	1066	FALSE	TRUE	-	adapter1_r	adapter1_f	single_adapter1
1040	00ddf70b-6e83-4c5f-a65c-bd6482cd279b_0	25	1065	TRUE	TRUE	+	adapter1_f-adapter2_f	adapter1_f-adapter2_f	full_len
1039	01066353-6547-43ba-b812-c3699ba2443f_0	24	1063	TRUE	TRUE	-	adapter2_r-adapter1_r	adapter1_f-adapter2_f	full_len
1052	011a51f6-0766-4736-a29d-83835074e2de_1	26	1078	TRUE	TRUE	-	adapter2_r-adapter1_r-adapter1_f-adapter2_f	adapter1_f-adapter2_f	full_len
1037	013c09f3-f3a5-4a56-8301-961a686bad84_0	26	1063	TRUE	TRUE	+	adapter1_f-adapter2_f	adapter1_f-adapter2_f	full_len
1704	0156f1ef-bcdb-4a56-85be-26921fedb4ff_0	27	1731	TRUE	TRUE	-	adapter2_r-adapter1_r	adapter1_f-adapter2_f	full_len
1721	0159295c-b931-4103-a4a4-c3ef05a9e870_0	0	1721	FALSE	TRUE	+	adapter2_f	adapter2_f	single_adapter2
1034	01739dfe-fe46-4bfa-9e15-37a6876360ad_0	34	1068	TRUE	TRUE	-	adapter2_r-adapter1_r	adapter1_f-adapter2_f	full_len
1030	01893722-1d56-4577-a195-2be724bebfd3_0	25	1055	TRUE	TRUE	+	adapter1_f-adapter2_f	adapter1_f-adapter2_f	full_len
1015	01b291de-f556-4434-8825-1e6c474d9e74_0	26	1041	TRUE	TRUE	+	adapter1_f-adapter2_f	adapter1_f-adapter2_f	full_len
1024	0202e5c4-27f2-4c6c-9910-a8d01f6ebc95_0	30	1054	TRUE	TRUE	-	adapter2_r-adapter1_r	adapter1_f-adapter2_f	full_len
1040	02151fd8-e987-49ed-ad08-40b931871d09_0	20	1060	TRUE	TRUE	+	adapter1_f-adapter2_f	adapter1_f-adapter2_f	full_len
1060	022f8a95-1d9a-4c0e-8327-0b55453e1ecb_0	26	1086	TRUE	TRUE	-	adapter2_r-adapter1_r	adapter1_f-adapter2_f	full_len
1046	0242c0dd-3ab5-45d8-b071-2bbf81121573_0	24	1070	TRUE	TRUE	-	adapter2_r-adapter1_r	adapter1_f-adapter2_f	full_len
1016	025ea779-7abf-468c-ae35-a340997f4896_0	21	1037	TRUE	TRUE	+	adapter1_f-adapter2_f	adapter1_f-adapter2_f	full_len
1015	029d06f8-1f43-4fb0-adff-4681b459effe_0	28	1043	TRUE	TRUE	+	adapter1_f-adapter2_f	adapter1_f-adapter2_f	full_len
1049	029e782d-9141-4609-a2bb-b7d9997d56dd_0	26	1075	TRUE	TRUE	-	adapter2_r-adapter1_r	adapter1_f-adapter2_f	full_len
1032	02b96962-6567-4e0f-87e6-3cf84ebcb2d4_0	28	1060	TRUE	TRUE	+	adapter1_f-adapter2_f	adapter1_f-adapter2_f	full_len
1041	02e01f17-b7de-44ac-9e4e-bc6afee49cbd_0	30	1071	TRUE	TRUE	-	adapter2_r-adapter1_r	adapter1_f-adapter2_f	full_len
1046	02e854fa-4b16-4e2a-8f0b-2691324bb630_0	29	1075	TRUE	TRUE	-	adapter2_r-adapter1_r	adapter1_f-adapter2_f	full_len
1030	034ab250-bf8d-4133-86ba-227144157b88_0	20	1050	TRUE	TRUE	-	adapter2_r-adapter1_r	adapter1_f-adapter2_f	full_len
1033	035d2dee-19d4-49c8-be1e-ce7d8eda7088_0	33	1066	TRUE	TRUE	-	adapter2_r-adapter1_r	adapter1_f-adapter2_f	full_len
1056	035ea79e-604f-4f54-9f33-2096f3408c1f_0	25	1081	TRUE	TRUE	+	adapter1_f-adapter2_f	adapter1_f-adapter2_f	full_len
1123	036c997e-d3ed-41dc-8a58-00f0cb8ac18b_0	26	1149	TRUE	TRUE	-	adapter2_r-adapter1_r	adapter1_f-adapter2_f	full_len
1049	037ece3b-03ed-44f4-a7e7-2acbc9642b88_0	31	1080	TRUE	TRUE	-	adapter2_r-adapter1_r	adapter1_f-adapter2_f	full_len
1041	03901812-e58e-4b4e-bc2d-7b4c32ec10ce_0	37	1078	TRUE	TRUE	-	adapter2_r-adapter1_r	adapter1_f-adapter2_f	full_len
1030	039e2a50-e041-4dee-8a96-615199f2ff85_0	51	1081	TRUE	TRUE	-	adapter2_r-adapter1_r	adapter1_f-adapter2_f	full_len
1092	03d7e8a5-f8d8-4331-ab34-96abfa906b88_0	32	1124	TRUE	TRUE	-	adapter2_r-adapter1_r	adapter1_f-adapter2_f	full_len
1032	03df667b-7492-4d84-88ec-2f61e1c22773_0	26	1058	TRUE	TRUE	-	adapter2_r-adapter1_r	adapter1_f-adapter2_f	full_len
1042	03e413db-c739-4d95-8942-889302751c1b_0	27	1069	TRUE	TRUE	-	adapter2_r-adapter1_r	adapter1_f-adapter2_f	full_len
1037	03f7d25b-7c9c-4dbf-96e7-50714469afff_0	26	1063	TRUE	TRUE	+	adapter1_f-adapter2_f	adapter1_f-adapter2_f	full_len
1043	03ff2779-ef24-459e-b3f2-8e50d40f2d31_0	31	1074	TRUE	TRUE	-	adapter2_r-adapter1_r	adapter1_f-adapter2_f	full_len
1048	04051ff8-0d7b-45a9-bb18-33cf20e29554_0	26	1074	TRUE	TRUE	+	adapter1_f-adapter2_f	adapter1_f-adapter2_f	full_len
1009	040c4217-be08-452f-a430-dea6a41fc506_0	22	1031	TRUE	TRUE	-	adapter2_r-adapter1_r	adapter1_f-adapter2_f	full_len
1045	04284569-de05-476b-bd55-b7658b3bd164_0	25	1070	TRUE	TRUE	-	adapter2_r-adapter1_r-adapter2_f	adapter1_f-adapter2_f	full_len
1032	04325fd6-24e0-4978-a864-dfb4d0b5f790_0	36	1068	TRUE	TRUE	+	adapter1_f-adapter2_f	adapter1_f-adapter2_f	full_len
982	0462f57c-d593-4141-8d8b-e6ea24e2518f_0	31	1013	TRUE	TRUE	-	adapter2_r-adapter1_r	adapter1_f-adapter2_f	full_len
1049	04636e93-9ef1-4327-90fe-0a809aadd715_0	26	1075	TRUE	TRUE	-	adapter2_r-adapter1_r	adapter1_f-adapter2_f	full_len
1027	04646c64-a746-48e8-a7fc-94a237ce928c_0	26	1053	TRUE	TRUE	+	adapter1_f-adapter2_f	adapter1_f-adapter2_f	full_len
1005	04665684-a7ae-46f1-9015-ee5009abb169_0	31	1036	TRUE	TRUE	-	adapter2_r-adapter1_r	adapter1_f-adapter2_f	full_len
1047	0477fb49-e904-43b6-8d3d-4558cee4acf8_0	27	1074	TRUE	TRUE	+	adapter1_f-adapter2_f	adapter1_f-adapter2_f	full_len
1708	04788cbf-7d69-424d-b784-21cbf279351d_0	23	1731	TRUE	TRUE	-	adapter2_r-adapter1_r	adapter1_f-adapter2_f	full_len
1450	04850e68-cc9e-44e0-b3f5-4b1efd5e1069_0	25	1475	TRUE	TRUE	-	adapter2_r-adapter1_r	adapter1_f-adapter2_f	full_len
1047	04985aa5-fcbd-4513-9e77-6c8ea5af9e03_0	26	1073	TRUE	TRUE	-	adapter2_r-adapter1_r	adapter1_f-adapter2_f	full_len
1034	0499a6fe-a5bb-407b-b46b-cdc13dd62ed6_0	23	1057	TRUE	TRUE	+	adapter1_f-adapter2_f	adapter1_f-adapter2_f	full_len
1192	04a21fac-40f7-43d8-b676-7b413d825e7c_0	24	1216	TRUE	TRUE	+	adapter1_f-adapter2_f	adapter1_f-adapter2_f	full_len
1045	04c0d9af-2efc-4edb-9e00-ed14b88d6b94_0	27	1072	TRUE	TRUE	-	adapter2_r-adapter1_r	adapter1_f-adapter2_f	full_len
1027	04f2cb3e-6994-4bce-a0f7-77b6b2f8921f_0	27	1054	TRUE	TRUE	-	adapter2_r-adapter1_r	adapter1_f-adapter2_f	full_len
1037	051f053f-4574-4c2f-9b13-d7f7f562870b_0	38	1075	TRUE	TRUE	-	adapter2_r-adapter1_r	adapter1_f-adapter2_f	full_len
1047	053ef2bc-d845-4dcd-88e3-23ca9b612ddf_0	28	1075	TRUE	TRUE	-	adapter2_r-adapter1_r	adapter1_f-adapter2_f	full_len
1729	0559809a-1cc2-4ba2-b5f8-18ed72604be9_0	28	1757	TRUE	TRUE	+	adapter1_f-adapter2_f	adapter1_f-adapter2_f	full_len
1058	057aade3-8962-49a3-991d-f5a562f1dcea_0	31	1089	FALSE	TRUE	+	adapter1_f	adapter1_f	single_adapter1
1067	05844e6c-4a9a-428b-9dc0-a38080505758_0	0	1067	FALSE	TRUE	-	adapter1_r	adapter1_f	single_adapter1
1045	05af73c5-8df9-4479-9038-33c959c22400_0	24	1069	TRUE	TRUE	+	adapter1_f-adapter2_f	adapter1_f-adapter2_f	full_len
1040	05b2bf82-5d68-47a1-8dae-ef4f301e68c7_1	1016	2056	TRUE	TRUE	-	adapter1_f-adapter2_f-adapter2_r-adapter1_r	adapter1_f-adapter2_f	full_len
1680	05bb0909-6264-45bf-95d9-33a492dccf57_0	22	1702	TRUE	TRUE	+	adapter1_f-adapter2_f	adapter1_f-adapter2_f	full_len
1680	05bb0909-6264-45bf-95d9-33a492dccf57_0	22	1702	TRUE	TRUE	+	adapter1_f-adapter2_f	adapter1_f-adapter2_f	full_len
1061	05bb4c66-de15-4380-b847-448dd28ebcb0_0	24	1085	TRUE	TRUE	+	adapter1_f-adapter2_f	adapter1_f-adapter2_f	full_len
1015	05c22ce2-be67-4fc2-ae19-a43715f99c1d_0	33	1048	TRUE	TRUE	-	adapter2_r-adapter1_r	adapter1_f-adapter2_f	full_len
1035	05c51843-f1b7-4d3b-9288-4833e1b44070_0	27	1062	TRUE	TRUE	-	adapter2_r-adapter1_r	adapter1_f-adapter2_f	full_len
1631	05d29222-5365-4e13-b722-3c0356a1de36_0	31	1662	FALSE	TRUE	-	adapter2_r	adapter2_f	single_adapter2
1631	05d29222-5365-4e13-b722-3c0356a1de36_0	31	1662	FALSE	TRUE	-	adapter2_r	adapter2_f	single_adapter2
1058	05d2ac40-64d1-491d-8101-0c6097ec0dc9_0	18	1076	FALSE	TRUE	+	adapter1_f	adapter1_f	single_adapter1
1027	05d8e3d3-f320-48b0-9ef6-e9a9fd7352cd_0	21	1048	TRUE	TRUE	+	adapter1_f-adapter2_f	adapter1_f-adapter2_f	full_len
1112	05de3787-92f5-4bad-b749-7ae63d24e2b9_0	0	1112	FALSE	TRUE	-	adapter1_r	adapter1_f	single_adapter1
1027	05de4343-786d-486a-9ca1-ba6c1e8bd78d_0	36	1063	TRUE	TRUE	+	adapter1_f-adapter2_f	adapter1_f-adapter2_f	full_len
1058	05df3533-41d5-4195-a658-aee39a9af313_0	24	1082	TRUE	TRUE	-	adapter2_r-adapter1_r	adapter1_f-adapter2_f	full_len
1052	05fc021b-445c-41f4-b51e-fb0c6ce6514c_0	30	1082	TRUE	TRUE	+	adapter1_f-adapter2_f	adapter1_f-adapter2_f	full_len
1042	0602428f-adae-456f-b8a7-cedf7153d074_0	26	1068	TRUE	TRUE	-	adapter2_r-adapter1_r	adapter1_f-adapter2_f	full_len
1038	06263fa0-9cfb-4a78-a466-5fb235c018e1_0	33	1071	TRUE	TRUE	+	adapter1_f-adapter2_f	adapter1_f-adapter2_f	full_len
1042	062a0dd7-10e5-4698-9e13-2ee3c0ea5c1f_0	35	1077	TRUE	TRUE	-	adapter2_r-adapter1_r	adapter1_f-adapter2_f	full_len
1016	063c9dfa-0130-471d-a842-31044373cb43_0	29	1045	TRUE	TRUE	-	adapter2_r-adapter1_r	adapter1_f-adapter2_f	full_len
1029	0644bd97-4b53-4e18-8866-b9506b3353be_0	24	1053	TRUE	TRUE	-	adapter2_r-adapter1_r	adapter1_f-adapter2_f	full_len
1116	0679dffd-c189-425a-8b92-538942737cd3_0	22	1138	FALSE	TRUE	-	adapter2_r	adapter2_f	single_adapter2
1055	068c9f98-8ed6-4dfa-8f95-32f3c30bfde5_0	22	1077	TRUE	TRUE	-	adapter2_r-adapter1_r	adapter1_f-adapter2_f	full_len
1023	06a7a6ab-8962-4672-9ff4-83bfa4632ddc_0	29	1052	TRUE	TRUE	-	adapter2_r-adapter1_r	adapter1_f-adapter2_f	full_len
1040	06bb4b5c-adb2-420d-b9a1-28a21ed88501_0	30	1070	TRUE	TRUE	+	adapter1_f-adapter2_f	adapter1_f-adapter2_f	full_len
1678	06bdd5be-e731-4e10-845e-9b8e068a0e92_0	31	1709	TRUE	TRUE	+	adapter1_f-adapter2_f	adapter1_f-adapter2_f	full_len
1044	06c677af-bba6-4e5e-b2ab-904376769f09_0	25	1069	TRUE	TRUE	-	adapter2_r-adapter1_r	adapter1_f-adapter2_f	full_len
1021	06c75a23-5611-48ca-a4a1-d3f03ff35413_0	26	1047	TRUE	TRUE	-	adapter2_r-adapter1_r	adapter1_f-adapter2_f	full_len
1130	06da13be-cd53-411e-94d8-c4d1520a7e8e_0	32	1162	TRUE	TRUE	-	adapter2_r-adapter1_r	adapter1_f-adapter2_f	full_len
1060	06e59c12-e04c-4169-b6b1-a1825160f80a_0	29	1089	TRUE	TRUE	+	adapter1_f-adapter2_f	adapter1_f-adapter2_f	full_len
1036	06e74dea-e92c-4ce2-a38c-899876a9b83a_0	23	1059	TRUE	TRUE	+	adapter1_f-adapter2_f-adapter1_r	adapter1_f-adapter2_f	full_len
1053	06f71b91-c7b5-452b-a16f-a500a33076be_0	22	1075	TRUE	TRUE	-	adapter2_r-adapter1_r	adapter1_f-adapter2_f	full_len
1032	06fced5d-a2bd-4b73-8b23-3c854e832815_0	28	1060	TRUE	TRUE	+	adapter1_f-adapter2_f-adapter1_r	adapter1_f-adapter2_f	full_len
1233	0701faa2-32c6-463f-8452-c4ed128dca20_0	21	1254	TRUE	TRUE	-	adapter2_r-adapter1_r	adapter1_f-adapter2_f	full_len
1055	0704f0d9-bc08-4267-a9d6-dc0e5334710d_0	27	1082	TRUE	TRUE	+	adapter1_f-adapter2_f	adapter1_f-adapter2_f	full_len
1033	073f527f-4ecf-4030-9d7a-d5a5ec280327_0	28	1061	TRUE	TRUE	+	adapter1_f-adapter2_f	adapter1_f-adapter2_f	full_len
1052	074abb41-8163-4f83-bf4f-4335f9e5dc97_0	29	1081	TRUE	TRUE	+	adapter1_f-adapter2_f	adapter1_f-adapter2_f	full_len
1019	07611642-41cd-43be-ba52-9ba8a528b073_0	26	1045	TRUE	TRUE	+	adapter1_f-adapter2_f	adapter1_f-adapter2_f	full_len
1025	0766926e-9b51-40f1-ae91-c3abd325a3cf_0	28	1053	TRUE	TRUE	+	adapter1_f-adapter2_f	adapter1_f-adapter2_f	full_len
1028	0767da63-b5ef-4318-8290-13ac30b8d491_0	26	1054	TRUE	TRUE	-	adapter2_r-adapter1_r	adapter1_f-adapter2_f	full_len
1038	07a3ba72-c8da-4b28-b840-8b2e39f3d346_0	27	1065	TRUE	TRUE	-	adapter2_r-adapter1_r	adapter1_f-adapter2_f	full_len
1087	07a946c4-0154-427f-b3d7-f8f82e247144_0	25	1112	TRUE	TRUE	-	adapter2_r-adapter1_r	adapter1_f-adapter2_f	full_len
1033	07b1ca54-3986-4e77-9b59-602e5daa6f64_0	28	1061	TRUE	TRUE	-	adapter2_r-adapter1_r	adapter1_f-adapter2_f	full_len
1052	07d56193-856c-493a-bea7-5549fd9651c5_0	27	1079	TRUE	TRUE	-	adapter2_r-adapter1_r	adapter1_f-adapter2_f	full_len
1064	07dedfd7-ef76-45a7-8feb-f417caaf32fa_0	24	1088	TRUE	TRUE	+	adapter1_f-adapter2_f	adapter1_f-adapter2_f	full_len
1692	09e98618-ec91-49b6-9ff5-9adb21449600_0	31	1723	TRUE	TRUE	+	adapter1_f-adapter2_f	adapter1_f-adapter2_f	full_len
1751	0a0934db-9f05-4e5a-a4c8-f351588569fb_0	25	1776	TRUE	TRUE	+	adapter1_f-adapter2_f	adapter1_f-adapter2_f	full_len
1709	0ab756ab-39c2-4b61-8d51-6a68ec4eed62_0	26	1735	TRUE	TRUE	-	adapter2_r-adapter1_r	adapter1_f-adapter2_f	full_len
1678	0b11171a-3731-4975-94b6-59bd0881caf9_0	31	1709	TRUE	TRUE	-	adapter2_r-adapter1_r	adapter1_f-adapter2_f	full_len
1700	0c996c5c-0e3a-4b42-93ce-db934d5f820a_0	20	1720	TRUE	TRUE	+	adapter1_f-adapter2_f	adapter1_f-adapter2_f	full_len
1702	0eb07429-7f48-49ee-91c0-259436cb2106_0	24	1726	TRUE	TRUE	-	adapter2_r-adapter1_r	adapter1_f-adapter2_f	full_len
1699	1056722c-38c2-40fe-8e1e-45e308760bd7_0	25	1724	TRUE	TRUE	-	adapter2_r-adapter1_r	adapter1_f-adapter2_f	full_len
1699	1056722c-38c2-40fe-8e1e-45e308760bd7_0	25	1724	TRUE	TRUE	-	adapter2_r-adapter1_r	adapter1_f-adapter2_f	full_len
1635	11fde3ed-d44d-436e-9075-313e4dcf3413_0	24	1659	TRUE	TRUE	-	adapter2_r-adapter1_r	adapter1_f-adapter2_f	full_len
1563	120d1bb9-2b73-4cc8-b808-e9abbf624d31_0	22	1585	FALSE	TRUE	+	adapter1_f	adapter1_f	single_adapter1
1776	12eaf2b7-bf16-4c16-9330-b08dece33688_0	26	1802	TRUE	TRUE	+	adapter1_f-adapter2_f	adapter1_f-adapter2_f	full_len
1776	12eaf2b7-bf16-4c16-9330-b08dece33688_0	26	1802	TRUE	TRUE	+	adapter1_f-adapter2_f	adapter1_f-adapter2_f	full_len
1707	1410cc66-f0a1-49de-b9f5-9d313985eebb_0	20	1727	TRUE	TRUE	-	adapter2_r-adapter1_r	adapter1_f-adapter2_f	full_len
1719	1791deba-e6ed-4245-8853-644f2820c668_0	33	1752	TRUE	TRUE	-	adapter2_r-adapter1_r-adapter2_f	adapter1_f-adapter2_f	full_len
1695	189237cf-6e5d-46f0-a0da-dc9e961ca5d6_0	30	1725	TRUE	TRUE	-	adapter2_r-adapter1_r-adapter2_f	adapter1_f-adapter2_f	full_len
1695	189237cf-6e5d-46f0-a0da-dc9e961ca5d6_0	30	1725	TRUE	TRUE	-	adapter2_r-adapter1_r-adapter2_f	adapter1_f-adapter2_f	full_len
2121	192c9002-aec3-4ddb-8308-73f8bd3021a1_0	25	2146	TRUE	TRUE	+	adapter1_f-adapter2_f	adapter1_f-adapter2_f	full_len
1683	19428969-ac92-4198-b7d5-1113df07433e_0	26	1709	TRUE	TRUE	-	adapter2_r-adapter1_r	adapter1_f-adapter2_f	full_len
1691	19b70670-9da1-45d6-803c-162142e9a91e_0	35	1726	TRUE	TRUE	+	adapter1_f-adapter2_f	adapter1_f-adapter2_f	full_len
1691	19b70670-9da1-45d6-803c-162142e9a91e_0	35	1726	TRUE	TRUE	+	adapter1_f-adapter2_f	adapter1_f-adapter2_f	full_len
1657	1a836a32-1f33-40bd-b3e4-8542bea53a47_0	29	1686	TRUE	TRUE	+	adapter1_f-adapter2_f	adapter1_f-adapter2_f	full_len
1657	1a836a32-1f33-40bd-b3e4-8542bea53a47_0	29	1686	TRUE	TRUE	+	adapter1_f-adapter2_f	adapter1_f-adapter2_f	full_len
1701	1adb0a2b-64e9-45ce-9b3b-2520d075676e_0	20	1721	TRUE	TRUE	+	adapter1_f-adapter2_f	adapter1_f-adapter2_f	full_len
1685	1ba4f6d6-11ad-4aab-b95f-c56434257ab3_0	27	1712	TRUE	TRUE	-	adapter2_r-adapter1_r	adapter1_f-adapter2_f	full_len
1695	1c9010b3-719c-45cc-92ae-23929b64fe79_0	28	1723	TRUE	TRUE	-	adapter2_r-adapter1_r	adapter1_f-adapter2_f	full_len
1677	211d51e2-1dc4-48a8-ab25-f73b80cf17e2_0	26	1703	TRUE	TRUE	+	adapter1_f-adapter2_f	adapter1_f-adapter2_f	full_len
1698	2126e6e8-0c37-4d17-8734-019a30cd7f7e_0	12	1710	TRUE	TRUE	+	adapter1_f-adapter2_f	adapter1_f-adapter2_f	full_len
1772	21d3f016-c7ca-4114-8231-84b79b3d7809_0	1025	2797	TRUE	TRUE	+	adapter2_r-adapter1_r-adapter1_f-adapter2_f	adapter1_f-adapter2_f	full_len
1702	22123c94-db31-4831-9d48-086b6c8ac82c_0	22	1724	TRUE	TRUE	-	adapter2_r-adapter1_r	adapter1_f-adapter2_f	full_len
1721	25c7f0ea-f15b-4dca-995d-bf25f1d64f36_0	0	1721	FALSE	TRUE	-	adapter1_r	adapter1_f	single_adapter1
1671	26f32bb1-46e6-4499-bd5a-1f265438f6ab_0	26	1697	TRUE	TRUE	-	adapter2_r-adapter1_r	adapter1_f-adapter2_f	full_len
1685	2729729a-aeb0-4753-a097-f7f0209e04b8_0	31	1716	TRUE	TRUE	-	adapter2_r-adapter1_r	adapter1_f-adapter2_f	full_len
1685	2729729a-aeb0-4753-a097-f7f0209e04b8_0	31	1716	TRUE	TRUE	-	adapter2_r-adapter1_r	adapter1_f-adapter2_f	full_len
1643	29f353da-08a6-4ddd-9c8a-a4d6c3b66a06_0	21	1664	TRUE	TRUE	+	adapter1_f-adapter2_f	adapter1_f-adapter2_f	full_len
1695	2b5e6f4e-da88-4cc4-9c8d-6d19ef010e2c_0	25	1720	TRUE	TRUE	-	adapter2_r-adapter1_r	adapter1_f-adapter2_f	full_len
1642	2b63c38c-dffa-4fe3-b5ec-88db7ed5f7d8_0	23	1665	TRUE	TRUE	+	adapter1_f-adapter2_f	adapter1_f-adapter2_f	full_len
1691	2dc75d0d-1e52-47b3-b167-b68cd50b4e24_0	29	1720	TRUE	TRUE	-	adapter2_r-adapter1_r	adapter1_f-adapter2_f	full_len
1691	2dc75d0d-1e52-47b3-b167-b68cd50b4e24_0	29	1720	TRUE	TRUE	-	adapter2_r-adapter1_r	adapter1_f-adapter2_f	full_len
1673	2dd61934-8d74-46ab-a9ca-d4771090c525_0	33	1706	TRUE	TRUE	-	adapter2_r-adapter1_r	adapter1_f-adapter2_f	full_len
1752	2e0d52fe-3db9-4e2d-b86a-53d8c0fb14eb_0	23	1775	TRUE	TRUE	-	adapter2_r-adapter1_r	adapter1_f-adapter2_f	full_len
1694	2f8379b6-3d30-4249-b4c0-37c9da942c30_0	27	1721	TRUE	TRUE	-	adapter2_r-adapter1_r	adapter1_f-adapter2_f	full_len
1683	2ff46316-a67e-4328-b455-121507c7733d_0	28	1711	TRUE	TRUE	-	adapter2_r-adapter1_r	adapter1_f-adapter2_f	full_len
1683	2ff46316-a67e-4328-b455-121507c7733d_0	28	1711	TRUE	TRUE	-	adapter2_r-adapter1_r	adapter1_f-adapter2_f	full_len
1660	305d5615-f2ea-4e8f-af14-5cce64192269_0	21	1681	FALSE	TRUE	+	adapter1_f	adapter1_f	single_adapter1
1660	305d5615-f2ea-4e8f-af14-5cce64192269_0	21	1681	FALSE	TRUE	+	adapter1_f	adapter1_f	single_adapter1
1692	315704eb-4e9f-4298-a81d-e6ec2b293051_0	21	1713	TRUE	TRUE	-	adapter2_r-adapter1_r	adapter1_f-adapter2_f	full_len
1685	32b12473-7969-490c-9a14-efc911f00690_0	28	1713	FALSE	TRUE	+	adapter1_f	adapter1_f	single_adapter1
1650	334a4ac6-9491-47d4-9f40-7a1fe732c05e_0	26	1676	TRUE	TRUE	-	adapter2_r-adapter1_r	adapter1_f-adapter2_f	full_len
1741	3475012e-e6f3-4682-a1c2-24958cf19594_0	30	1771	TRUE	TRUE	-	adapter2_r-adapter1_r	adapter1_f-adapter2_f	full_len
1741	3475012e-e6f3-4682-a1c2-24958cf19594_0	30	1771	TRUE	TRUE	-	adapter2_r-adapter1_r	adapter1_f-adapter2_f	full_len
1107	35501dc9-d42e-4d94-be9c-a955e844e04b_0	23	1130	TRUE	TRUE	-	adapter2_r-adapter1_r	adapter1_f-adapter2_f	full_len
1693	359288d3-691b-4bf5-89d0-d623952015aa_0	19	1712	TRUE	TRUE	+	adapter1_f-adapter2_f	adapter1_f-adapter2_f	full_len
1698	35e8ec64-c414-40a8-9ba4-541b671fd910_0	1076	2774	TRUE	TRUE	-	adapter2_r-adapter1_r	adapter1_f-adapter2_f	full_len
1068	37b8fe20-6e8f-43fe-9e6f-70e093605e15_0	35	1103	FALSE	TRUE	+	adapter1_f	adapter1_f	single_adapter1
1749	3838dbc9-4de8-4e95-b1c2-8396990efada_0	33	1782	TRUE	TRUE	+	adapter1_f-adapter2_f	adapter1_f-adapter2_f	full_len
1682	390b6c4c-13ad-407b-9aa7-9d1b9e6e9c7d_0	27	1709	TRUE	TRUE	-	adapter2_r-adapter1_r	adapter1_f-adapter2_f	full_len
1674	3a0ac209-ea11-4a8b-8334-1e2486d3c637_0	26	1700	TRUE	TRUE	+	adapter1_f-adapter2_f	adapter1_f-adapter2_f	full_len
1688	3aa5fed8-a232-4b9b-bfb5-6e908743bf61_0	31	1719	TRUE	TRUE	-	adapter2_r-adapter1_r	adapter1_f-adapter2_f	full_len
1700	427278b3-46ca-4296-a173-0df01fd459be_0	28	1728	TRUE	TRUE	-	adapter2_r-adapter1_r	adapter1_f-adapter2_f	full_len
1676	430227c7-ec61-4bc2-ace7-ae5d1fbdc9b0_0	24	1700	TRUE	TRUE	+	adapter1_f-adapter2_f	adapter1_f-adapter2_f	full_len
1676	430227c7-ec61-4bc2-ace7-ae5d1fbdc9b0_0	24	1700	TRUE	TRUE	+	adapter1_f-adapter2_f	adapter1_f-adapter2_f	full_len
1680	43e3ee76-55c7-45b3-aafc-204d9479c3fc_0	28	1708	TRUE	TRUE	+	adapter1_f-adapter2_f	adapter1_f-adapter2_f	full_len
1680	43e3ee76-55c7-45b3-aafc-204d9479c3fc_0	28	1708	TRUE	TRUE	+	adapter1_f-adapter2_f	adapter1_f-adapter2_f	full_len
1767	441131b8-349a-4059-90e7-ade7801005d3_0	28	1795	TRUE	TRUE	-	adapter2_r-adapter1_r	adapter1_f-adapter2_f	full_len
1691	4602baeb-c9e8-41c8-912f-04646d31d793_0	27	1718	TRUE	TRUE	-	adapter2_r-adapter1_r	adapter1_f-adapter2_f	full_len
1678	498983ec-e9f7-44a6-b451-19c07a197916_0	22	1700	TRUE	TRUE	+	adapter1_f-adapter2_f	adapter1_f-adapter2_f	full_len
1649	4a60eaa4-437b-45ce-b9b1-c3e0827a7cd6_0	27	1676	TRUE	TRUE	+	adapter1_f-adapter2_f	adapter1_f-adapter2_f	full_len
1649	4a60eaa4-437b-45ce-b9b1-c3e0827a7cd6_0	27	1676	TRUE	TRUE	+	adapter1_f-adapter2_f	adapter1_f-adapter2_f	full_len
1741	4b123af5-8b01-483a-82e9-3ecd89e63811_0	21	1762	TRUE	TRUE	+	adapter1_f-adapter2_f	adapter1_f-adapter2_f	full_len
1675	4b3ab85d-364e-4f07-801b-15f0fa48c60f_0	26	1701	TRUE	TRUE	-	adapter2_r-adapter1_r	adapter1_f-adapter2_f	full_len
1646	4c29251c-b6c5-4754-9c6c-4fe8bab3b206_0	33	1679	TRUE	TRUE	-	adapter2_r-adapter1_r	adapter1_f-adapter2_f	full_len
1747	5122bd24-90cd-4b9b-90d9-cffdd00594e6_0	28	1775	TRUE	TRUE	+	adapter1_f-adapter2_f	adapter1_f-adapter2_f	full_len
1694	514a07de-b65d-4cc5-b860-2cd73e5817fc_0	0	1694	FALSE	FALSE	*	adapter1_f-adapter1_r-adapter2_f	adapter1_f-adapter1_r-adapter2_f	other
1748	51caac3f-9813-45b0-b6f9-46a28b1a776d_0	24	1772	TRUE	TRUE	+	adapter1_f-adapter2_f	adapter1_f-adapter2_f	full_len
1748	51caac3f-9813-45b0-b6f9-46a28b1a776d_0	24	1772	TRUE	TRUE	+	adapter1_f-adapter2_f	adapter1_f-adapter2_f	full_len
1695	531a545f-ce36-41fe-82e9-b209c2285e17_0	28	1723	TRUE	TRUE	-	adapter2_r-adapter1_r	adapter1_f-adapter2_f	full_len
1705	54de68a1-9e5d-4303-8f8b-2ae1d0c33b12_0	26	1731	TRUE	TRUE	-	adapter2_r-adapter1_r	adapter1_f-adapter2_f	full_len
1748	551582e6-2874-4758-9fad-7f3e2b0574cf_0	28	1776	TRUE	TRUE	+	adapter1_f-adapter2_f	adapter1_f-adapter2_f	full_len
1106	582a8690-692a-4bd9-b07c-99651cc18e5f_0	31	1137	FALSE	TRUE	+	adapter1_f	adapter1_f	single_adapter1
1690	59870dc0-5397-4b17-b1db-26f4693aa44e_0	25	1715	TRUE	TRUE	+	adapter1_f-adapter2_f	adapter1_f-adapter2_f	full_len
1679	5b407f11-a1e7-477a-b593-4173815230db_0	25	1704	TRUE	TRUE	+	adapter1_f-adapter2_f	adapter1_f-adapter2_f	full_len
1693	5d865bac-f98d-416a-87e9-3cbecdb2d8a1_0	33	1726	TRUE	TRUE	+	adapter1_f-adapter2_f	adapter1_f-adapter2_f	full_len
1679	5e1f0da6-3af5-453d-bcdf-5a5b1a873860_0	22	1701	TRUE	TRUE	-	adapter2_r-adapter1_r	adapter1_f-adapter2_f	full_len
1684	5f35ebb3-53d5-4aa8-9594-1348ce3ac7b2_1	39	1723	TRUE	TRUE	-	adapter2_r-adapter1_r-adapter1_f-adapter2_f	adapter1_f-adapter2_f	full_len
1694	5fbe2862-8e47-4e83-aa74-3da27f7db4ad_0	27	1721	TRUE	TRUE	+	adapter1_f-adapter2_f	adapter1_f-adapter2_f	full_len
1707	64980455-6c10-4afe-b2fe-0b027ba3069c_0	31	1738	TRUE	TRUE	-	adapter2_r-adapter1_r-adapter2_f	adapter1_f-adapter2_f	full_len
1736	66a7e465-782f-452e-b1af-4fcb092bfdcb_0	29	1765	TRUE	TRUE	-	adapter2_r-adapter1_r	adapter1_f-adapter2_f	full_len
1713	66f3e3b6-bef8-42cf-ad09-d0030ae01f7c_0	27	1740	TRUE	TRUE	-	adapter2_r-adapter1_r-adapter2_f	adapter1_f-adapter2_f	full_len
1712	67f2323c-58bc-4ac0-aefd-c35f3bab4c34_0	27	1739	TRUE	TRUE	-	adapter2_r-adapter1_r	adapter1_f-adapter2_f	full_len
1694	688b4660-5e9f-4b26-85bf-833e88339377_0	31	1725	TRUE	TRUE	+	adapter1_f-adapter2_f	adapter1_f-adapter2_f	full_len
970	68e10986-a79c-4a43-baf5-5ea4296a65ed_0	25	995	TRUE	TRUE	+	adapter1_f-adapter2_f	adapter1_f-adapter2_f	full_len
1693	6b060ab3-8299-4ae6-919c-111a0f3eaa04_0	28	1721	TRUE	TRUE	-	adapter2_r-adapter1_r	adapter1_f-adapter2_f	full_len
1747	6b78227e-6c83-42f1-985e-1502dd6bfcc2_0	27	1774	TRUE	TRUE	-	adapter2_r-adapter1_r	adapter1_f-adapter2_f	full_len
1689	6b9b8dfa-ec66-42f5-8f70-41e3a4713219_0	21	1710	TRUE	TRUE	+	adapter1_f-adapter2_f	adapter1_f-adapter2_f	full_len
1023	6f8f8453-3ce7-47e4-ab15-a7cd3730ca1f_0	25	1048	TRUE	TRUE	+	adapter1_f-adapter2_f	adapter1_f-adapter2_f	full_len
1252	8882ea2d-6683-4f21-8add-39aaee719966_0	30	1282	TRUE	TRUE	-	adapter2_r-adapter1_r	adapter1_f-adapter2_f	full_len
1083	8c9eea9d-44ff-46f4-b01d-03c782104689_0	32	1115	TRUE	TRUE	-	adapter2_r-adapter1_r	adapter1_f-adapter2_f	full_len
990	8d4c3c71-3be8-453b-bb73-c0f9cc959612_0	30	1020	TRUE	TRUE	+	adapter1_f-adapter2_f	adapter1_f-adapter2_f	full_len
981	9436475f-eab0-429b-8c31-8a14cdcd8ba2_0	26	1007	TRUE	TRUE	+	adapter1_f-adapter2_f	adapter1_f-adapter2_f	full_len
1012	b4e0884b-7627-426a-9fe1-695f7411f6e2_0	22	1034	TRUE	TRUE	-	adapter2_r-adapter1_r	adapter1_f-adapter2_f	full_len
970	b973841c-98a9-42c7-afcc-3cbe67430cb8_0	26	996	TRUE	TRUE	-	adapter2_r-adapter1_r	adapter1_f-adapter2_f	full_len
970	b973841c-98a9-42c7-afcc-3cbe67430cb8_0	26	996	TRUE	TRUE	-	adapter2_r-adapter1_r	adapter1_f-adapter2_f	full_len
1416	df7c0e38-bdd6-4cc3-a704-f79c85c9cc51_0	23	1439	TRUE	TRUE	-	adapter2_r-adapter1_r-adapter1_f	adapter1_f-adapter2_f	full_len
1425	ed555934-d5ab-47d0-ae53-62038fd2e50f_0	17	1442	TRUE	TRUE	+	adapter1_f-adapter2_f	adapter1_f-adapter2_f	full_len
1039	041e2597-3cfb-4594-85a6-2c4c7b69c30e_0	27	1066	FALSE	TRUE	-	adapter2_r	adapter2_f	single_adapter2
1052	08d5bf68-1f19-4b28-8888-eb21a36dbd4d_0	0	1052	FALSE	TRUE	+	adapter2_f	adapter2_f	single_adapter2
1672	092281a4-2651-4f41-a310-e6dde9bf4b4f_0	25	1697	TRUE	TRUE	+	adapter1_f-adapter2_f	adapter1_f-adapter2_f	full_len
1150	0af48b56-cc64-4d4d-822f-b83bb1d79219_0	26	1176	TRUE	TRUE	-	adapter2_r-adapter1_r	adapter1_f-adapter2_f	full_len
1140	0f72d0c5-f533-4c3f-9dfe-1817fe88bc30_0	31	1171	TRUE	TRUE	-	adapter2_r-adapter1_r	adapter1_f-adapter2_f	full_len
987	10bbeba7-8c93-43b1-bcca-12b783eaf9de_0	25	1012	TRUE	TRUE	-	adapter2_r-adapter1_r	adapter1_f-adapter2_f	full_len
1871	16751790-fb48-41ed-860f-9dc6fbac9feb_0	34	1905	TRUE	TRUE	-	adapter2_r-adapter1_r	adapter1_f-adapter2_f	full_len
1871	16751790-fb48-41ed-860f-9dc6fbac9feb_0	34	1905	TRUE	TRUE	-	adapter2_r-adapter1_r	adapter1_f-adapter2_f	full_len
1137	1dfee43e-1c5a-4e2c-a550-cbbe7bda8533_0	27	1164	TRUE	TRUE	-	adapter2_r-adapter1_r	adapter1_f-adapter2_f	full_len
956	1fe8532b-7f67-4e99-a2c8-a5cd1e1b82f5_0	33	989	TRUE	TRUE	-	adapter2_r-adapter1_r	adapter1_f-adapter2_f	full_len
973	1ff12d90-bd77-4915-be8b-c65a41ec27d6_0	25	998	TRUE	TRUE	+	adapter1_f-adapter2_f	adapter1_f-adapter2_f	full_len
1150	1ff5d099-871f-45c6-8e2d-d694b000caf5_0	32	1182	TRUE	TRUE	+	adapter1_f-adapter2_f	adapter1_f-adapter2_f	full_len
1683	27ca3a68-3494-4b7e-8f7d-f3d5d25dbbcf_0	25	1708	TRUE	TRUE	+	adapter1_f-adapter2_f	adapter1_f-adapter2_f	full_len
1070	2d7eba9e-831d-418f-a5d4-7a226354733c_0	24	1094	TRUE	TRUE	-	adapter2_r-adapter1_r	adapter1_f-adapter2_f	full_len
1060	30e818d6-40b3-484a-aca7-ffedf5645173_0	32	1092	TRUE	TRUE	-	adapter2_r-adapter1_r	adapter1_f-adapter2_f	full_len
1327	31d5e428-9d53-4a27-9de3-630ed793108b_0	28	1355	TRUE	TRUE	-	adapter2_r-adapter1_r	adapter1_f-adapter2_f	full_len
1031	33aeacb3-cea4-4f0d-9bb3-327791c17d20_0	28	1059	TRUE	TRUE	-	adapter2_r-adapter1_r	adapter1_f-adapter2_f	full_len
1196	3f94b09e-63d9-4a65-ab39-9930f30cbd56_0	26	1222	TRUE	TRUE	-	adapter2_r-adapter1_r	adapter1_f-adapter2_f	full_len
1023	42bcc8bf-46fe-4561-ad48-4e82ce5976a2_0	33	1056	TRUE	TRUE	-	adapter2_r-adapter1_r	adapter1_f-adapter2_f	full_len
1265	4319f531-7e59-4e04-9508-5c83a6b36260_0	25	1290	TRUE	TRUE	-	adapter2_r-adapter1_r	adapter1_f-adapter2_f	full_len
1688	485c8649-86c0-41ba-bd29-72cee69bfa36_0	27	1715	TRUE	TRUE	+	adapter1_f-adapter2_f	adapter1_f-adapter2_f	full_len
973	48d05ae3-8a95-4c8f-9e09-87f1625085bc_0	26	999	TRUE	TRUE	-	adapter2_r-adapter1_r	adapter1_f-adapter2_f	full_len
1138	495e7f00-8fe3-4132-bd58-68782ec866e4_0	29	1167	TRUE	TRUE	+	adapter1_f-adapter2_f	adapter1_f-adapter2_f	full_len
1050	4aec23ff-50df-4544-93d8-4215f55eb729_0	34	1084	TRUE	TRUE	-	adapter2_r-adapter1_r	adapter1_f-adapter2_f	full_len
1042	4b87e411-0302-4c7e-904b-e0563d63578c_0	804	1846	TRUE	TRUE	+	adapter1_f-adapter2_f	adapter1_f-adapter2_f	full_len
1065	4fa5b270-bf4c-4e2e-8c69-026957841b5d_0	0	1065	FALSE	TRUE	-	adapter1_r	adapter1_f	single_adapter1
1131	54a0e3a6-5ccb-480e-88ae-81a61794b6f4_0	25	1156	FALSE	TRUE	+	adapter1_f	adapter1_f	single_adapter1
1076	55d14fc5-de76-4797-a4b0-f3113e0492f7_0	27	1103	TRUE	TRUE	+	adapter1_f-adapter2_f	adapter1_f-adapter2_f	full_len
1009	58a3a8a3-899d-4a70-92f9-65d391ea8e20_0	30	1039	TRUE	TRUE	-	adapter2_r-adapter1_r	adapter1_f-adapter2_f	full_len
951	58b853f9-de89-4cd8-bbfb-61185d2c676b_0	28	979	TRUE	TRUE	-	adapter2_r-adapter1_r	adapter1_f-adapter2_f	full_len
1068	5929c964-2dfb-4646-ba63-1d8d690e4c6c_0	25	1093	TRUE	TRUE	-	adapter2_r-adapter1_r	adapter1_f-adapter2_f	full_len
1264	5a7b113a-6bfe-485b-b178-677434f9c964_0	0	1264	FALSE	FALSE	*	adapter2_f-adapter1_f	adapter2_f-adapter1_f	other
1163	5b532b6d-8ab9-457e-831a-373043c759df_0	0	1163	FALSE	TRUE	-	adapter1_r	adapter1_f	single_adapter1
1730	5d1a3b8d-b77b-46b3-90bf-143845b5fbfc_0	26	1756	TRUE	TRUE	+	adapter1_f-adapter2_f	adapter1_f-adapter2_f	full_len
1730	5d1a3b8d-b77b-46b3-90bf-143845b5fbfc_0	26	1756	TRUE	TRUE	+	adapter1_f-adapter2_f	adapter1_f-adapter2_f	full_len
1686	625da1ae-5bdb-455d-a517-8e3110659a12_0	26	1712	TRUE	TRUE	+	adapter1_f-adapter2_f	adapter1_f-adapter2_f	full_len
1533	62c57d73-1ad7-4c5e-b5d9-3d68a1aaebef_0	32	1565	TRUE	TRUE	+	adapter1_f-adapter2_f	adapter1_f-adapter2_f	full_len
1562	6595c11a-fbaf-4fa7-93e6-587a8c6c5443_0	24	1586	TRUE	TRUE	+	adapter1_f-adapter2_f-adapter1_r	adapter1_f-adapter2_f	full_len
1726	6b7c0ee8-1dee-48c5-87ab-8d57f10fab9e_0	24	1750	TRUE	TRUE	+	adapter1_f-adapter2_f	adapter1_f-adapter2_f	full_len
983	73f0194d-bbb3-41ba-8f3a-1c478d657b2f_0	31	1014	TRUE	TRUE	-	adapter2_r-adapter1_r	adapter1_f-adapter2_f	full_len
1597	7463c5ae-759a-4ed2-99e9-f9d5ad5b4986_0	31	1628	TRUE	TRUE	+	adapter1_f-adapter2_f	adapter1_f-adapter2_f	full_len
1050	75d58c48-2ebe-41d6-896d-2a8a708eb50e_0	31	1081	TRUE	TRUE	-	adapter2_r-adapter1_r	adapter1_f-adapter2_f	full_len
1680	7712a4b2-4f22-4a6c-b611-04a34f92c040_0	27	1707	TRUE	TRUE	+	adapter1_f-adapter2_f	adapter1_f-adapter2_f	full_len
970	77561ba3-6eff-497d-a2d3-8c7f75d0365a_0	24	994	TRUE	TRUE	+	adapter1_f-adapter2_f	adapter1_f-adapter2_f	full_len
1657	7ca1eeb6-9fec-4346-bbdc-269de85e7b94_0	22	1679	TRUE	TRUE	+	adapter1_f-adapter2_f	adapter1_f-adapter2_f	full_len
1046	7d3f0678-4e31-4f0d-a9c5-4fd9698a491f_0	26	1072	TRUE	TRUE	+	adapter1_f-adapter2_f	adapter1_f-adapter2_f	full_len
992	85dc1b78-0c00-4df3-a232-33d724ec1d1b_0	33	1025	TRUE	TRUE	-	adapter2_r-adapter1_r	adapter1_f-adapter2_f	full_len
1553	89e60fe4-5b5b-4981-a3f5-aa102c4e97bd_0	27	1580	TRUE	TRUE	-	adapter2_r-adapter1_r	adapter1_f-adapter2_f	full_len
1038	8c6f0361-24f7-4dbe-bb79-d21ffe1e52bf_0	25	1063	TRUE	TRUE	-	adapter2_r-adapter1_r	adapter1_f-adapter2_f	full_len
1155	920f7978-67b2-4f03-b715-cbf658fcc3c8_0	33	1188	TRUE	TRUE	+	adapter1_f-adapter2_f	adapter1_f-adapter2_f	full_len
1667	935a8c02-a279-4001-a5b2-b5e8f9102ef9_0	26	1693	TRUE	TRUE	-	adapter2_r-adapter1_r-adapter2_f	adapter1_f-adapter2_f	full_len
1703	99530db5-3c8c-4cca-9eae-cc8dadf1b18c_0	27	1730	TRUE	TRUE	-	adapter2_r-adapter1_r	adapter1_f-adapter2_f	full_len
1007	9a814d20-ddf7-4d83-b035-19a455476130_0	27	1034	TRUE	TRUE	+	adapter1_f-adapter2_f	adapter1_f-adapter2_f	full_len
1048	9aa88d3d-7335-4876-8dee-d0fe68fd8652_0	27	1075	TRUE	TRUE	+	adapter1_f-adapter2_f	adapter1_f-adapter2_f	full_len
1068	9dd304f3-d9ca-4634-a2f3-fd5a08284650_0	27	1095	TRUE	TRUE	-	adapter2_r-adapter1_r	adapter1_f-adapter2_f	full_len
1033	9dd3421d-ac66-48dc-b7cd-7edd671f1c93_0	31	1064	TRUE	TRUE	-	adapter2_r-adapter1_r	adapter1_f-adapter2_f	full_len
1036	a0e79c30-623d-444f-949c-a9756e39e484_0	23	1059	TRUE	TRUE	-	adapter2_r-adapter1_r	adapter1_f-adapter2_f	full_len
1678	a14fa3fa-6c2c-4497-82a2-74aab5a5bf28_0	28	1706	TRUE	TRUE	-	adapter2_r-adapter1_r	adapter1_f-adapter2_f	full_len
999	a4ef2f1f-f31a-4af9-8475-bc6928d169ed_0	25	1024	TRUE	TRUE	+	adapter1_f-adapter2_f	adapter1_f-adapter2_f	full_len
1176	a6639f02-7772-43cd-b1dc-97248ef81141_0	26	1202	TRUE	TRUE	-	adapter2_r-adapter1_r	adapter1_f-adapter2_f	full_len
1299	aa956dcc-bf2e-42db-95ea-187c5102729f_0	34	1333	TRUE	TRUE	-	adapter2_r-adapter1_r	adapter1_f-adapter2_f	full_len
940	acc618b7-a5cc-4d09-bcdc-b456c9dfe08d_0	25	965	TRUE	TRUE	-	adapter2_r-adapter1_r	adapter1_f-adapter2_f	full_len
1038	afd417c8-2d6c-4854-81a2-62b1bc26f3cd_0	25	1063	TRUE	TRUE	-	adapter2_r-adapter1_r	adapter1_f-adapter2_f	full_len
1033	b02c724d-879c-423e-b5ae-413e1c7014f9_0	31	1064	TRUE	TRUE	-	adapter2_r-adapter1_r	adapter1_f-adapter2_f	full_len
1059	b3722b4c-c2f4-418d-a8cd-f1b7a392e788_0	22	1081	TRUE	TRUE	+	adapter1_f-adapter2_f	adapter1_f-adapter2_f	full_len
1070	b87cc593-65b4-4e58-8832-86b5d90d269d_0	23	1093	TRUE	TRUE	-	adapter2_r-adapter1_r	adapter1_f-adapter2_f	full_len
1051	bc410145-70d9-4651-8336-876e5047287e_0	23	1074	TRUE	TRUE	-	adapter2_r-adapter1_r	adapter1_f-adapter2_f	full_len
1043	bd40a435-791d-461d-aa8b-5d7d68ef9082_0	25	1068	TRUE	TRUE	+	adapter1_f-adapter2_f	adapter1_f-adapter2_f	full_len
1043	bd40a435-791d-461d-aa8b-5d7d68ef9082_0	25	1068	TRUE	TRUE	+	adapter1_f-adapter2_f	adapter1_f-adapter2_f	full_len
971	c34fd52d-7d48-4ec8-859f-4416c18ddfb8_0	31	1002	TRUE	TRUE	-	adapter2_r-adapter1_r	adapter1_f-adapter2_f	full_len
1713	c5b47b2b-4632-4599-bd7e-7879a4e58b36_0	26	1739	TRUE	TRUE	-	adapter2_r-adapter1_r	adapter1_f-adapter2_f	full_len
1713	c5b47b2b-4632-4599-bd7e-7879a4e58b36_0	26	1739	TRUE	TRUE	-	adapter2_r-adapter1_r	adapter1_f-adapter2_f	full_len
1134	caaf11df-e7ac-4fa1-8abf-4d7a11b8be47_0	23	1157	TRUE	TRUE	-	adapter2_r-adapter1_r	adapter1_f-adapter2_f	full_len
1004	cad76906-1537-4a59-8b0a-7b85344bada4_0	25	1029	TRUE	TRUE	-	adapter2_r-adapter1_r	adapter1_f-adapter2_f	full_len
1041	d4d8e063-0566-4352-8ec1-e591c6e1eacb_0	23	1064	TRUE	TRUE	-	adapter2_r-adapter1_r	adapter1_f-adapter2_f	full_len
1041	d4d8e063-0566-4352-8ec1-e591c6e1eacb_0	23	1064	TRUE	TRUE	-	adapter2_r-adapter1_r	adapter1_f-adapter2_f	full_len
1531	d842533f-cccc-4712-b9bc-e16578e1fd00_0	25	1556	TRUE	TRUE	-	adapter2_r-adapter1_r	adapter1_f-adapter2_f	full_len
1365	d95ecfcf-46d8-4de8-8541-f1562d939543_0	20	1385	TRUE	TRUE	+	adapter1_f-adapter2_f	adapter1_f-adapter2_f	full_len
991	dc5cbe46-1015-41aa-bb77-3706ce766a35_0	34	1025	TRUE	TRUE	-	adapter2_r-adapter1_r	adapter1_f-adapter2_f	full_len
1020	e0da0ba8-fb86-40fb-85b5-b47935f439be_0	27	1047	TRUE	TRUE	+	adapter1_f-adapter2_f	adapter1_f-adapter2_f	full_len
1122	e2b704ee-981d-469e-ab37-5ceca166c9c5_0	28	1150	TRUE	TRUE	+	adapter1_f-adapter2_f	adapter1_f-adapter2_f	full_len
1019	e4e8dad4-e15e-4283-b2e1-ef9fd9d39763_0	23	1042	TRUE	TRUE	+	adapter1_f-adapter2_f	adapter1_f-adapter2_f	full_len
1704	e7ccb715-457c-469f-a284-a6d8f55278fd_0	27	1731	TRUE	TRUE	-	adapter2_r-adapter1_r-adapter2_f	adapter1_f-adapter2_f	full_len
1011	ea281e2e-06cc-4002-a5a3-fe8ed1c5f7ae_0	20	1031	TRUE	TRUE	+	adapter1_f-adapter2_f	adapter1_f-adapter2_f	full_len
1137	f6a3c5e2-90e8-4cbb-8810-6647b4da46dd_0	26	1163	TRUE	TRUE	-	adapter2_r-adapter1_r	adapter1_f-adapter2_f	full_len
983	f7501ce3-5c78-4188-9276-aaff82b75026_0	29	1012	TRUE	TRUE	-	adapter2_r-adapter1_r	adapter1_f-adapter2_f	full_len
1032	fa17180d-e838-437a-8828-075a4126c02f_0	32	1064	TRUE	TRUE	-	adapter2_r-adapter1_r	adapter1_f-adapter2_f	full_len
1713	faf1923b-5fff-4aff-a404-56a501dbd493_0	29	1742	TRUE	TRUE	+	adapter1_f-adapter2_f	adapter1_f-adapter2_f	full_len
1713	faf1923b-5fff-4aff-a404-56a501dbd493_0	29	1742	TRUE	TRUE	+	adapter1_f-adapter2_f	adapter1_f-adapter2_f	full_len
972	fca34a23-5c35-4445-a072-b62793096328_0	24	996	TRUE	TRUE	-	adapter2_r-adapter1_r	adapter1_f-adapter2_f	full_len
1823	0001ec33-eac7-4590-80f4-11398f60cc52_0	25	1848	TRUE	TRUE	+	adapter1_f-adapter2_f	adapter1_f-adapter2_f	full_len
1053	0002cf1d-c3ae-427c-bcd8-47b2b3cf8947_0	0	1053	FALSE	TRUE	+	adapter2_f	adapter2_f	single_adapter2
1041	00033b8f-ceaa-43b3-99d3-d7ede0b2f166_0	18	1059	FALSE	TRUE	+	adapter1_f	adapter1_f	single_adapter1
1043	00050cec-345a-455e-846d-57aac4f817c7_0	30	1073	TRUE	TRUE	+	adapter1_f-adapter2_f	adapter1_f-adapter2_f	full_len
1032	00056251-7337-4438-b066-c45016dceb06_0	24	1056	TRUE	TRUE	+	adapter1_f-adapter2_f	adapter1_f-adapter2_f	full_len
1050	00060b06-a591-4c14-a11b-b59b69d1469f_0	25	1075	TRUE	TRUE	-	adapter2_r-adapter1_r	adapter1_f-adapter2_f	full_len
1046	00061a6a-e9fe-4f2b-a9a6-6841bcd10abb_0	24	1070	TRUE	TRUE	-	adapter2_r-adapter1_r	adapter1_f-adapter2_f	full_len
1030	00061b15-40cc-477c-b26b-1f96c7b750c8_0	27	1057	TRUE	TRUE	+	adapter1_f-adapter2_f	adapter1_f-adapter2_f	full_len
1100	000634b7-a48e-4425-a072-684fba25ffc1_0	59	1159	TRUE	TRUE	+	adapter1_f-adapter2_f	adapter1_f-adapter2_f	full_len
1028	00093253-ffce-4fbd-8279-0d0b6b367411_0	24	1052	TRUE	TRUE	-	adapter2_r-adapter1_r	adapter1_f-adapter2_f	full_len
1020	000c546a-ae93-44c0-97ad-abc90e2b5b7f_0	25	1045	TRUE	TRUE	-	adapter2_r-adapter1_r	adapter1_f-adapter2_f	full_len
1056	000c61c9-e8e2-4bb9-82e2-aa637324ba9a_0	25	1081	TRUE	TRUE	+	adapter1_f-adapter2_f	adapter1_f-adapter2_f	full_len
1045	000cb13a-0b2e-45c8-a3c5-4d21ec0e8127_1	29	1074	TRUE	TRUE	-	adapter2_r-adapter1_r-adapter1_f-adapter2_f	adapter1_f-adapter2_f	full_len
1682	000db917-b4fa-4a72-9478-ad2242c18680_0	35	1717	TRUE	TRUE	-	adapter2_r-adapter1_r	adapter1_f-adapter2_f	full_len
1041	000df614-601e-49f9-8e24-337e946491ec_0	24	1065	TRUE	TRUE	+	adapter1_f-adapter2_f	adapter1_f-adapter2_f	full_len
1043	000e40c5-4276-4938-b339-30df4d1bd342_0	30	1073	TRUE	TRUE	-	adapter2_r-adapter1_r	adapter1_f-adapter2_f	full_len
1062	00106872-b68c-4c43-92c7-f69ebb564f9e_0	0	1062	FALSE	TRUE	-	adapter1_r	adapter1_f	single_adapter1
1056	0012ef24-9af8-4d48-aafe-0adf3c057fb0_0	21	1077	TRUE	TRUE	-	adapter2_r-adapter1_r	adapter1_f-adapter2_f	full_len
1020	0013013a-0d81-40db-bc7b-4682bcae8658_0	26	1046	TRUE	TRUE	+	adapter1_f-adapter2_f	adapter1_f-adapter2_f	full_len
1104	00149de9-1cd0-4744-80fe-e3ad5cf49c57_0	30	1134	TRUE	TRUE	+	adapter1_f-adapter2_f	adapter1_f-adapter2_f	full_len
1049	0014e209-3849-47c6-b5c1-7d5c90f1dfce_0	23	1072	TRUE	TRUE	+	adapter1_f-adapter2_f	adapter1_f-adapter2_f	full_len
1063	001518db-4672-4fa2-8ae4-7b16c118c7d2_0	21	1084	TRUE	TRUE	-	adapter2_r-adapter1_r	adapter1_f-adapter2_f	full_len
1765	00157e95-1b7a-4e4c-a8ec-723942b476ea_0	27	1792	TRUE	TRUE	-	adapter2_r-adapter1_r	adapter1_f-adapter2_f	full_len
1765	00157e95-1b7a-4e4c-a8ec-723942b476ea_0	27	1792	TRUE	TRUE	-	adapter2_r-adapter1_r	adapter1_f-adapter2_f	full_len
1044	001664fb-e54d-487d-876a-2e7ad267e065_0	32	1076	TRUE	TRUE	+	adapter1_f-adapter2_f	adapter1_f-adapter2_f	full_len
1033	0017e88d-f23d-49ed-91d8-7651cdf7f3e1_0	29	1062	FALSE	TRUE	-	adapter2_r	adapter2_f	single_adapter2
1210	001c32a8-d0af-4220-b818-1e2e18b0ea8d_0	24	1234	TRUE	TRUE	+	adapter1_f-adapter2_f	adapter1_f-adapter2_f	full_len
1044	0021e97a-82b9-4713-bc8d-12bfeccce16b_0	26	1070	TRUE	TRUE	-	adapter2_r-adapter1_r	adapter1_f-adapter2_f	full_len
1028	0022cc8e-2bb4-4afc-af64-7d8c852ad0da_0	23	1051	TRUE	TRUE	+	adapter1_f-adapter2_f	adapter1_f-adapter2_f	full_len
1027	0023d676-12a2-4498-baa7-d4684b880400_0	29	1056	TRUE	TRUE	-	adapter2_r-adapter1_r	adapter1_f-adapter2_f	full_len
1051	00299f85-3e59-4490-a994-b4171743c11c_0	24	1075	TRUE	TRUE	-	adapter2_r-adapter1_r	adapter1_f-adapter2_f	full_len
1126	0029cd89-bee0-43af-b21a-04d268c2ce0e_0	23	1149	TRUE	TRUE	-	adapter2_r-adapter1_r	adapter1_f-adapter2_f	full_len
1106	002a28b1-21f9-4b30-b33b-e61d95600eec_0	1521	2627	TRUE	TRUE	-	adapter1_f-adapter2_r-adapter1_r	adapter1_f-adapter2_f	full_len
1050	002b4e35-80b6-44e0-b33e-49b154c2f67c_0	32	1082	TRUE	TRUE	+	adapter1_f-adapter2_f	adapter1_f-adapter2_f	full_len
1042	002dc981-c467-4cf2-add5-06fb62f4bbbe_0	29	1071	TRUE	TRUE	-	adapter2_r-adapter1_r	adapter1_f-adapter2_f	full_len
1044	002f9e9d-82fa-44a7-a11d-e0b099c0cdef_0	27	1071	TRUE	TRUE	-	adapter2_r-adapter1_r	adapter1_f-adapter2_f	full_len
1038	0031d978-378d-4c7a-bb79-e09c7fd1f4c5_0	24	1062	TRUE	TRUE	-	adapter2_r-adapter1_r	adapter1_f-adapter2_f	full_len
1090	003353c9-9a61-4d06-8206-4cd693a6bb30_0	0	1090	FALSE	TRUE	+	adapter2_f	adapter2_f	single_adapter2
1026	0036f25d-31d9-41c4-a2ed-7a437629f340_0	28	1054	TRUE	TRUE	+	adapter1_f-adapter2_f	adapter1_f-adapter2_f	full_len
1016	0037d49c-abbe-4d85-8dd1-609f8fd0acbb_0	26	1042	TRUE	TRUE	-	adapter2_r-adapter1_r	adapter1_f-adapter2_f	full_len
1041	0037d4b3-d0ef-4221-b806-4d4a5622190c_0	24	1065	TRUE	TRUE	-	adapter2_r-adapter1_r	adapter1_f-adapter2_f	full_len
1035	0038161c-2acc-4327-a309-0044305ad961_0	22	1057	TRUE	TRUE	+	adapter1_f-adapter2_f	adapter1_f-adapter2_f	full_len
981	00388b66-7853-4c8a-b5da-dad4e0556899_0	21	1002	TRUE	TRUE	+	adapter1_f-adapter2_f	adapter1_f-adapter2_f	full_len
1033	00396b93-6a0e-41a2-bd0d-a30116bf63d4_0	22	1055	TRUE	TRUE	+	adapter1_f-adapter2_f	adapter1_f-adapter2_f	full_len
1051	003b7c3b-d1e5-4bc4-8165-34d918e631b8_0	26	1077	TRUE	TRUE	+	adapter1_f-adapter2_f	adapter1_f-adapter2_f	full_len
1042	003bc338-5203-42a0-91a7-afe99f1503dd_0	26	1068	TRUE	TRUE	-	adapter2_r-adapter1_r	adapter1_f-adapter2_f	full_len
1030	003ed792-164b-4011-806c-ba4190963259_0	30	1060	TRUE	TRUE	+	adapter1_f-adapter2_f	adapter1_f-adapter2_f	full_len
1051	003f85d7-aea7-40ad-bc8a-78a3db268870_0	51	1102	TRUE	TRUE	-	adapter2_r-adapter1_r	adapter1_f-adapter2_f	full_len
1001	0046e153-5be4-4891-b057-4f8bb6f7ad6b_0	26	1027	FALSE	TRUE	+	adapter1_f	adapter1_f	single_adapter1
1028	0047a831-c90c-4054-aba3-d3d13b3fc6fa_0	33	1061	TRUE	TRUE	-	adapter2_r-adapter1_r	adapter1_f-adapter2_f	full_len
1044	0048aaec-fb34-494c-83a1-c9d4c67410f4_0	25	1069	TRUE	TRUE	+	adapter1_f-adapter2_f	adapter1_f-adapter2_f	full_len
1037	004ffb2a-faed-4009-b0ea-8bc6866a27f8_0	26	1063	TRUE	TRUE	-	adapter2_r-adapter1_r	adapter1_f-adapter2_f	full_len
1050	00521d67-bfdf-4877-b983-78ba4e8675fb_0	25	1075	TRUE	TRUE	-	adapter2_r-adapter1_r	adapter1_f-adapter2_f	full_len
1039	0052b500-1e94-466a-900e-3e88bd41b4c3_0	19	1058	TRUE	TRUE	+	adapter1_f-adapter2_f	adapter1_f-adapter2_f	full_len
1041	00536715-5f8c-435b-9821-3572206c2015_0	26	1067	TRUE	TRUE	-	adapter2_r-adapter1_r	adapter1_f-adapter2_f	full_len
1026	00537dd3-4012-48a6-96ef-5cca5b2223e5_0	25	1051	TRUE	TRUE	-	adapter2_r-adapter1_r	adapter1_f-adapter2_f	full_len
1028	00558a00-11a6-4696-aeba-3eef6df69dc9_0	34	1062	TRUE	TRUE	-	adapter2_r-adapter1_r	adapter1_f-adapter2_f	full_len
1040	0059ebf8-1262-4d93-9e54-f181a17fe284_0	18	1058	TRUE	TRUE	-	adapter2_r-adapter1_r	adapter1_f-adapter2_f	full_len
1026	006155f4-1f86-46e7-9295-694b48446f23_0	26	1052	TRUE	TRUE	+	adapter1_f-adapter2_f	adapter1_f-adapter2_f	full_len
1027	006199be-c88a-4569-a9c0-101beb62e7a9_0	25	1052	TRUE	TRUE	+	adapter1_f-adapter2_f	adapter1_f-adapter2_f	full_len
1035	0061ce18-32a1-4d8e-85fb-b561d8441490_0	22	1057	TRUE	TRUE	+	adapter1_f-adapter2_f	adapter1_f-adapter2_f	full_len
1028	006251a6-07c7-4c47-b215-67f93eca46ec_0	29	1057	TRUE	TRUE	-	adapter2_r-adapter1_r	adapter1_f-adapter2_f	full_len
1067	006a5da3-0e23-4341-9ce5-85f79903ac85_0	28	1095	TRUE	TRUE	-	adapter2_r-adapter1_r	adapter1_f-adapter2_f	full_len
1028	006a98e5-0e51-4fcd-b9e5-fe1f5830b742_0	53	1081	TRUE	TRUE	-	adapter2_r-adapter1_r	adapter1_f-adapter2_f	full_len
1030	006ca5b7-1048-4eaf-807e-7d6011882f5f_0	31	1061	TRUE	TRUE	-	adapter2_r-adapter1_r	adapter1_f-adapter2_f	full_len
947	006fc119-dd04-4821-8a00-7bcf2d5ae3f4_0	32	979	TRUE	TRUE	+	adapter1_f-adapter2_f	adapter1_f-adapter2_f	full_len
1031	0072e34e-b733-42be-a5c7-0634e01ccabd_0	28	1059	TRUE	TRUE	-	adapter2_r-adapter1_r	adapter1_f-adapter2_f	full_len
1034	00797c35-4719-422b-85c9-13985256275e_0	27	1061	TRUE	TRUE	-	adapter2_r-adapter1_r	adapter1_f-adapter2_f	full_len
1036	007b0214-70c0-46f5-9a66-f2d97cc1686d_0	25	1061	TRUE	TRUE	-	adapter2_r-adapter1_r	adapter1_f-adapter2_f	full_len
1047	007be9b6-ffad-4831-8eec-316809fe7144_0	29	1076	TRUE	TRUE	-	adapter2_r-adapter1_r	adapter1_f-adapter2_f	full_len
1038	007c7296-7c87-40e4-b4d3-7d81a526938d_0	30	1068	TRUE	TRUE	+	adapter1_f-adapter2_f	adapter1_f-adapter2_f	full_len
1687	007ca235-8553-4814-9343-89631ce50dd5_0	32	1719	TRUE	TRUE	+	adapter1_f-adapter2_f	adapter1_f-adapter2_f	full_len
1701	00804fb4-9f37-4ab6-85d0-c495476ba799_0	0	1701	FALSE	TRUE	-	adapter1_r	adapter1_f	single_adapter1
1701	00804fb4-9f37-4ab6-85d0-c495476ba799_0	0	1701	FALSE	TRUE	-	adapter1_r	adapter1_f	single_adapter1
1029	0081b229-ed35-47b3-acd1-ed16b7c10899_0	28	1057	TRUE	TRUE	-	adapter2_r-adapter1_r	adapter1_f-adapter2_f	full_len
1047	0081bb88-b83a-49d7-915e-1fc959168d5a_0	31	1078	TRUE	TRUE	-	adapter2_r-adapter1_r	adapter1_f-adapter2_f	full_len
1040	0084f24a-c4e9-462c-a5b9-52a677cbce31_0	25	1065	TRUE	TRUE	+	adapter1_f-adapter2_f	adapter1_f-adapter2_f	full_len
1067	0084fe1c-2e85-426a-bb75-51b0ada5bbca_0	0	1067	FALSE	FALSE	*	*	*	no_adapters
1065	0085a931-7349-4e7a-8333-72e35e04027e_0	29	1094	TRUE	TRUE	-	adapter2_r-adapter1_r	adapter1_f-adapter2_f	full_len
1025	0086fe61-09aa-40d8-80a7-071f80404c09_0	29	1054	TRUE	TRUE	-	adapter2_r-adapter1_r	adapter1_f-adapter2_f	full_len
1035	008e5fa3-1f1d-4db6-b119-391895def9d6_0	30	1065	TRUE	TRUE	+	adapter1_f-adapter2_f	adapter1_f-adapter2_f	full_len
1023	008ed04c-be7b-4e72-a600-48f8a45b5ada_0	22	1045	TRUE	TRUE	-	adapter2_r-adapter1_r	adapter1_f-adapter2_f	full_len
1017	0092acd3-5854-4bbb-8a24-ad14e2b458bb_0	28	1045	TRUE	TRUE	-	adapter2_r-adapter1_r	adapter1_f-adapter2_f	full_len
1031	00932824-c92c-4fe0-b1e3-44756acb28ba_0	27	1058	TRUE	TRUE	+	adapter1_f-adapter2_f	adapter1_f-adapter2_f	full_len
1024	00934a77-bdf1-4149-8682-f9b18be81d90_0	31	1055	TRUE	TRUE	-	adapter2_r-adapter1_r	adapter1_f-adapter2_f	full_len
1674	00954d8b-b076-4120-8c42-eed9e5ed8376_0	22	1696	TRUE	TRUE	+	adapter1_f-adapter2_f	adapter1_f-adapter2_f	full_len
1674	00954d8b-b076-4120-8c42-eed9e5ed8376_0	22	1696	TRUE	TRUE	+	adapter1_f-adapter2_f	adapter1_f-adapter2_f	full_len
1032	00962af5-d9d4-44ed-9c7f-81d10b0dd02c_0	34	1066	TRUE	TRUE	-	adapter2_r-adapter1_r	adapter1_f-adapter2_f	full_len
1042	009a115d-e569-41ac-9252-c5ff34255829_0	0	1042	FALSE	FALSE	*	*	*	no_adapters
1039	009b9f7e-8ed1-4f4c-b8f6-21c6fb5a637c_0	28	1067	TRUE	TRUE	-	adapter2_r-adapter1_r	adapter1_f-adapter2_f	full_len
1060	00a650c1-6f33-4a6b-a9d4-174404d54c30_0	22	1082	TRUE	TRUE	-	adapter2_r-adapter1_r	adapter1_f-adapter2_f	full_len
1035	00aa4911-28ad-441f-84c7-e93adad759e2_0	26	1061	TRUE	TRUE	-	adapter2_r-adapter1_r	adapter1_f-adapter2_f	full_len
1029	00aa9fba-45f6-4a8e-9918-836528596b68_0	23	1052	TRUE	TRUE	+	adapter1_f-adapter2_f	adapter1_f-adapter2_f	full_len
1016	00aba5e5-b54a-4b87-848e-6d82449b47ba_0	29	1045	TRUE	TRUE	+	adapter1_f-adapter2_f	adapter1_f-adapter2_f	full_len
1736	00af92e5-be54-479d-aeed-9d208e6ff2c3_0	32	1768	TRUE	TRUE	-	adapter2_r-adapter1_r	adapter1_f-adapter2_f	full_len
1074	00affa18-273e-4830-9d5c-449a8e844d90_0	32	1106	TRUE	TRUE	+	adapter1_f-adapter2_f	adapter1_f-adapter2_f	full_len
1182	00b2c02e-b450-4db7-8708-fdd67d5ba331_0	31	1213	TRUE	TRUE	+	adapter1_f-adapter2_f	adapter1_f-adapter2_f	full_len
1018	00b45a7a-cbc0-4b38-b723-fc4999a1fdf1_0	21	1039	TRUE	TRUE	+	adapter1_f-adapter2_f	adapter1_f-adapter2_f	full_len
1031	00b4b3c4-5242-431a-8b9e-d4713428194e_0	30	1061	TRUE	TRUE	+	adapter1_f-adapter2_f	adapter1_f-adapter2_f	full_len
1021	00b92296-9760-48c2-846d-1cfa76a6bc4d_0	29	1050	TRUE	TRUE	+	adapter1_f-adapter2_f	adapter1_f-adapter2_f	full_len
1015	00bd7be4-1bb0-42f5-be98-51d536214614_0	23	1038	TRUE	TRUE	+	adapter1_f-adapter2_f	adapter1_f-adapter2_f	full_len
1040	00c2974a-753c-4b59-9380-8206a5768128_0	53	1093	TRUE	TRUE	-	adapter2_r-adapter1_r	adapter1_f-adapter2_f	full_len
1046	00c2da7f-241f-4fc3-b975-1ca1562a2088_0	148	1194	TRUE	TRUE	-	adapter2_r-adapter1_r	adapter1_f-adapter2_f	full_len
1042	00c48e2f-efcb-4e5d-998b-8a220bdfd355_0	23	1065	TRUE	TRUE	+	adapter1_f-adapter2_f	adapter1_f-adapter2_f	full_len
1011	00c7f4c7-158b-4acf-af0d-b16a49ed183a_0	643	1654	TRUE	TRUE	-	adapter1_f-adapter2_r-adapter1_r	adapter1_f-adapter2_f	full_len
1046	00c8b4d8-8aba-4f5e-80de-a6cc61442aec_0	26	1072	TRUE	TRUE	-	adapter2_r-adapter1_r	adapter1_f-adapter2_f	full_len
1025	00c8e4ba-5c47-42e6-8fda-41147d5c81e4_0	29	1054	TRUE	TRUE	+	adapter1_f-adapter2_f	adapter1_f-adapter2_f	full_len
1010	00c90301-f48a-43fa-a882-1f4d232733c7_0	25	1035	TRUE	TRUE	-	adapter2_r-adapter1_r-adapter1_f	adapter1_f-adapter2_f	full_len
1045	00c92493-a267-40e0-b643-4e3ad1fd5a1c_0	26	1071	TRUE	TRUE	-	adapter2_r-adapter1_r	adapter1_f-adapter2_f	full_len
1699	00ddbd9b-e4cd-4970-876d-8a83a5857f3f_0	27	1726	TRUE	TRUE	+	adapter1_f-adapter2_f	adapter1_f-adapter2_f	full_len
1681	00e72ca0-7eca-43cb-aa65-04ea78e6cd82_0	7	1688	TRUE	TRUE	+	adapter1_f-adapter2_f	adapter1_f-adapter2_f	full_len
1681	00e72ca0-7eca-43cb-aa65-04ea78e6cd82_0	7	1688	TRUE	TRUE	+	adapter1_f-adapter2_f	adapter1_f-adapter2_f	full_len
1707	010bbc8a-e5eb-402b-9544-58eb742febbc_0	25	1732	TRUE	TRUE	-	adapter2_r-adapter1_r	adapter1_f-adapter2_f	full_len
1900	011ca8a0-cb0d-4ee3-abc6-71a2d7cb5b72_0	0	1900	FALSE	TRUE	-	adapter1_r	adapter1_f	single_adapter1
1700	01409fd3-540e-474d-b5a9-cb0053f2b828_0	25	1725	FALSE	TRUE	-	adapter2_r	adapter2_f	single_adapter2
1722	01495118-83a8-4e65-9424-cb0eb6839f22_0	25	1747	TRUE	TRUE	-	adapter2_r-adapter1_r	adapter1_f-adapter2_f	full_len
1687	01572ed7-9527-42e7-b964-c79a15224ddd_0	32	1719	TRUE	TRUE	+	adapter1_f-adapter2_f	adapter1_f-adapter2_f	full_len
1674	017014c5-9ae7-46aa-93b9-d01776db1866_0	25	1699	TRUE	TRUE	-	adapter2_r-adapter1_r-adapter2_f	adapter1_f-adapter2_f	full_len
1681	01733e0f-bd34-4a41-8bd8-c41c50b51ecf_0	32	1713	FALSE	TRUE	+	adapter1_f	adapter1_f	single_adapter1
1692	01e881ff-b20e-4e44-a41c-431a5c327e4a_0	19	1711	TRUE	TRUE	+	adapter1_f-adapter2_f	adapter1_f-adapter2_f	full_len
1669	01fdb9d5-c050-4cf5-9d68-1943a4dbaa94_0	31	1700	TRUE	TRUE	+	adapter1_f-adapter2_f	adapter1_f-adapter2_f	full_len
1702	02078fe7-5221-4c4d-8525-ce1130de2033_0	95	1797	TRUE	TRUE	-	adapter2_r-adapter1_r	adapter1_f-adapter2_f	full_len
1767	0209a243-59ba-41a6-bc5d-ffa1b4bf3638_0	19	1786	TRUE	TRUE	-	adapter2_r-adapter1_r	adapter1_f-adapter2_f	full_len
1767	0209a243-59ba-41a6-bc5d-ffa1b4bf3638_0	19	1786	TRUE	TRUE	-	adapter2_r-adapter1_r	adapter1_f-adapter2_f	full_len
1705	02252f2d-f4d3-4bea-b2c7-cf81b73d13f1_0	21	1726	TRUE	TRUE	-	adapter2_r-adapter1_r	adapter1_f-adapter2_f	full_len
1796	02321851-c520-4656-a26b-42501226b233_0	27	1823	FALSE	TRUE	-	adapter2_r	adapter2_f	single_adapter2
1696	02328ca4-5670-4bcc-bcb5-ae71f178f127_0	25	1721	TRUE	TRUE	-	adapter2_r-adapter1_r	adapter1_f-adapter2_f	full_len
1681	024330ad-1142-4d41-a71f-22b91f2fdfcd_1	27	1708	TRUE	TRUE	-	adapter2_r-adapter1_r-adapter1_f-adapter2_f	adapter1_f-adapter2_f	full_len
1681	024330ad-1142-4d41-a71f-22b91f2fdfcd_1	27	1708	TRUE	TRUE	-	adapter2_r-adapter1_r-adapter1_f-adapter2_f	adapter1_f-adapter2_f	full_len
1674	028c0c68-0b2e-4d0f-9ae7-b8910277f4b1_0	30	1704	TRUE	TRUE	+	adapter1_f-adapter2_f	adapter1_f-adapter2_f	full_len
1713	028e9c5b-ea6a-4080-babc-726672b68450_0	33	1746	TRUE	TRUE	-	adapter2_r-adapter1_r	adapter1_f-adapter2_f	full_len
1760	02999ff2-2705-4dad-b6ab-25da11c4278c_0	0	1760	FALSE	TRUE	-	adapter1_r	adapter1_f	single_adapter1
1639	02b6a2c7-a779-488b-af5d-1804e7bab321_0	29	1668	FALSE	TRUE	+	adapter1_f	adapter1_f	single_adapter1
1704	02ce9c16-3f75-44fc-92d2-4541cf91de15_0	28	1732	TRUE	TRUE	-	adapter2_r-adapter1_r	adapter1_f-adapter2_f	full_len
1670	03039310-312f-44e8-be29-0bd0d52f83cf_0	29	1699	TRUE	TRUE	+	adapter1_f-adapter2_f	adapter1_f-adapter2_f	full_len
1654	0307279d-7d86-4c1f-8680-18f637124b70_0	28	1682	FALSE	TRUE	+	adapter1_f	adapter1_f	single_adapter1
1625	030b1c6d-8532-45a1-8833-7e61a19cf6bb_0	103	1728	TRUE	TRUE	+	adapter2_r-adapter1_r-adapter1_f-adapter2_f	adapter1_f-adapter2_f	full_len
1691	03119be9-fa87-46c5-9ce3-bd620bf890cd_0	29	1720	TRUE	TRUE	-	adapter2_r-adapter1_r	adapter1_f-adapter2_f	full_len
1682	031ba05b-e73f-494e-b30f-0d8feb9a0a60_0	25	1707	TRUE	TRUE	+	adapter1_f-adapter2_f	adapter1_f-adapter2_f	full_len
1682	031ba05b-e73f-494e-b30f-0d8feb9a0a60_0	25	1707	TRUE	TRUE	+	adapter1_f-adapter2_f	adapter1_f-adapter2_f	full_len
1690	034b4ac7-19f8-444c-ac0f-6aece10b22b4_0	32	1722	TRUE	TRUE	+	adapter1_f-adapter2_f	adapter1_f-adapter2_f	full_len
1719	03619edb-7473-4d83-9a06-e9801120d983_0	24	1743	TRUE	TRUE	+	adapter1_f-adapter2_f	adapter1_f-adapter2_f	full_len
1706	03e0caf0-d92a-4bc8-ac2f-394236e7057f_0	33	1739	TRUE	TRUE	-	adapter2_r-adapter1_r	adapter1_f-adapter2_f	full_len
1647	04003494-1b71-46a1-a644-8e2ae5f7b9ed_0	28	1675	TRUE	TRUE	-	adapter2_r-adapter1_r	adapter1_f-adapter2_f	full_len
1647	04003494-1b71-46a1-a644-8e2ae5f7b9ed_0	28	1675	TRUE	TRUE	-	adapter2_r-adapter1_r	adapter1_f-adapter2_f	full_len
1744	0410d811-7f29-456e-b479-ab8e459d8617_0	32	1776	TRUE	TRUE	+	adapter1_f-adapter2_f	adapter1_f-adapter2_f	full_len
1744	0410d811-7f29-456e-b479-ab8e459d8617_0	32	1776	TRUE	TRUE	+	adapter1_f-adapter2_f	adapter1_f-adapter2_f	full_len
1695	0425aa96-f086-4b47-b89a-fa559c69568c_0	22	1717	FALSE	TRUE	-	adapter2_r	adapter2_f	single_adapter2
1698	042d565b-5836-4129-89e6-dcd0d0b1269f_0	28	1726	TRUE	TRUE	-	adapter2_r-adapter1_r	adapter1_f-adapter2_f	full_len
1673	0431fa12-66a8-40fa-9b49-73b0caf9062b_0	27	1700	TRUE	TRUE	+	adapter1_f-adapter2_f	adapter1_f-adapter2_f	full_len
1673	0431fa12-66a8-40fa-9b49-73b0caf9062b_0	27	1700	TRUE	TRUE	+	adapter1_f-adapter2_f	adapter1_f-adapter2_f	full_len
1665	043fd745-f712-418e-82ae-ff451ba67644_0	23	1688	TRUE	TRUE	-	adapter2_r-adapter1_r	adapter1_f-adapter2_f	full_len
1682	04883916-f7ad-4650-b581-7f6955d02c34_0	23	1705	TRUE	TRUE	+	adapter1_f-adapter2_f	adapter1_f-adapter2_f	full_len
1689	04910968-c156-42ee-b1f6-518e8a7920c8_0	27	1716	TRUE	TRUE	+	adapter1_f-adapter2_f	adapter1_f-adapter2_f	full_len
1560	04a57c5c-d964-4c10-b649-fcd697c17dbe_0	0	1560	FALSE	FALSE	*	adapter1_f-adapter1_r-adapter2_f	adapter1_f-adapter1_r-adapter2_f	other
1707	04ea8a12-b67c-4894-bcc7-272e9a323b5f_0	27	1734	TRUE	TRUE	-	adapter2_r-adapter1_r	adapter1_f-adapter2_f	full_len
986	051e0720-1504-44b1-aad2-9036d09eeabc_0	62	1048	TRUE	TRUE	-	adapter2_r-adapter1_r	adapter1_f-adapter2_f	full_len
1698	0540a821-d4a6-4543-bdc5-d77e836d283f_0	30	1728	TRUE	TRUE	-	adapter2_r-adapter1_r	adapter1_f-adapter2_f	full_len
1694	0550dfd0-7206-4adc-8111-19a45b725462_0	26	1720	TRUE	TRUE	-	adapter2_r-adapter1_r	adapter1_f-adapter2_f	full_len
1752	05510783-f527-4d68-a894-e05e74aedb36_0	33	1785	TRUE	TRUE	-	adapter2_r-adapter1_r	adapter1_f-adapter2_f	full_len
1024	059e4f1a-e09e-4d69-928e-c3354ac9274b_0	26	1050	TRUE	TRUE	+	adapter1_f-adapter2_f	adapter1_f-adapter2_f	full_len
1682	05b2d52b-0fdc-486e-9035-f581f2ba5f5d_0	23	1705	TRUE	TRUE	+	adapter1_f-adapter2_f	adapter1_f-adapter2_f	full_len
1682	05b2d52b-0fdc-486e-9035-f581f2ba5f5d_0	23	1705	TRUE	TRUE	+	adapter1_f-adapter2_f	adapter1_f-adapter2_f	full_len
1724	05c940a5-dba9-4e1e-ac64-b3edcf67246c_0	23	1747	TRUE	TRUE	-	adapter2_r-adapter1_r	adapter1_f-adapter2_f	full_len
1724	05c940a5-dba9-4e1e-ac64-b3edcf67246c_0	23	1747	TRUE	TRUE	-	adapter2_r-adapter1_r	adapter1_f-adapter2_f	full_len
1665	05e63ff6-cd8c-47dc-b0ba-05e9b17e924f_0	28	1693	TRUE	TRUE	+	adapter1_f-adapter2_f	adapter1_f-adapter2_f	full_len
1690	05fe8abd-52bc-49ea-adfe-74ded734d241_0	25	1715	TRUE	TRUE	-	adapter2_r-adapter1_r	adapter1_f-adapter2_f	full_len
1702	06092cde-d527-4cd3-a837-a5a073e35af8_0	25	1727	FALSE	TRUE	+	adapter1_f	adapter1_f	single_adapter1
1678	0649a306-a164-4852-8728-ad26df608499_0	28	1706	TRUE	TRUE	-	adapter2_r-adapter1_r	adapter1_f-adapter2_f	full_len
1663	06552d2c-98fb-4c30-a28f-dfed628aa288_0	23	1686	FALSE	TRUE	-	adapter2_r	adapter2_f	single_adapter2
1664	06559e12-c830-4b0b-bdf2-5a23762c5f49_0	21	1685	FALSE	TRUE	+	adapter1_f	adapter1_f	single_adapter1
1664	06559e12-c830-4b0b-bdf2-5a23762c5f49_0	21	1685	FALSE	TRUE	+	adapter1_f	adapter1_f	single_adapter1
1700	065f01d7-2c05-432a-8f4f-1348738a0e01_0	27	1727	TRUE	TRUE	-	adapter2_r-adapter1_r	adapter1_f-adapter2_f	full_len
1700	066a9e29-2876-43ad-b4a7-422843b2e26d_0	30	1730	TRUE	TRUE	-	adapter2_r-adapter1_r	adapter1_f-adapter2_f	full_len
1709	066eecbc-b512-4cd2-b090-f114f26f99bc_0	20	1729	TRUE	TRUE	+	adapter1_f-adapter2_f	adapter1_f-adapter2_f	full_len
1674	068b78a8-47d2-4cbd-9e6a-fc90548aa6f1_0	23	1697	TRUE	TRUE	-	adapter2_r-adapter1_r	adapter1_f-adapter2_f	full_len
1675	06aac52c-e1f1-4fc6-9d2e-23231d49d6c6_0	27	1702	TRUE	TRUE	+	adapter1_f-adapter2_f	adapter1_f-adapter2_f	full_len
1845	06aaf544-ad06-418b-85e3-c65ac479558f_0	28	1873	TRUE	TRUE	+	adapter1_f-adapter2_f	adapter1_f-adapter2_f	full_len
1695	074ce157-5b94-4f57-b463-757aeff95f9c_0	30	1725	TRUE	TRUE	+	adapter1_f-adapter2_f	adapter1_f-adapter2_f	full_len
1695	074ce157-5b94-4f57-b463-757aeff95f9c_0	30	1725	TRUE	TRUE	+	adapter1_f-adapter2_f	adapter1_f-adapter2_f	full_len
1740	0750b038-5b3e-4875-8e23-4be2b2c31362_0	29	1769	TRUE	TRUE	+	adapter1_f-adapter2_f-adapter2_r-adapter1_r	adapter1_f-adapter2_f	full_len
1699	07577f24-ac31-4d29-8626-bd3c70ef18f8_0	50	1749	TRUE	TRUE	-	adapter2_r-adapter1_r	adapter1_f-adapter2_f	full_len
1710	0759c75a-e141-4694-a607-20ea403aa5cf_0	32	1742	TRUE	TRUE	-	adapter2_r-adapter1_r	adapter1_f-adapter2_f	full_len
1710	0759c75a-e141-4694-a607-20ea403aa5cf_0	32	1742	TRUE	TRUE	-	adapter2_r-adapter1_r	adapter1_f-adapter2_f	full_len
1741	0774f359-b6c4-4e47-bb7a-4936cf0f5ee5_0	0	1741	FALSE	TRUE	-	adapter1_r	adapter1_f	single_adapter1
1687	0788014d-fd89-425e-9636-76c4856f181c_1	23	1710	TRUE	TRUE	-	adapter2_r-adapter1_r-adapter1_f-adapter2_f	adapter1_f-adapter2_f	full_len
1687	0788014d-fd89-425e-9636-76c4856f181c_1	23	1710	TRUE	TRUE	-	adapter2_r-adapter1_r-adapter1_f-adapter2_f	adapter1_f-adapter2_f	full_len
1694	078a3504-a874-45a5-b7ab-58a21883791c_0	26	1720	TRUE	TRUE	-	adapter2_r-adapter1_r	adapter1_f-adapter2_f	full_len
1750	07a69201-c627-41b7-8890-de6063879dff_0	35	1785	TRUE	TRUE	+	adapter1_f-adapter2_f	adapter1_f-adapter2_f	full_len
1684	07b242c6-338c-40f7-9c68-c2c5434bdb30_0	28	1712	TRUE	TRUE	-	adapter2_r-adapter1_r	adapter1_f-adapter2_f	full_len
988	07b560ce-bcc9-40cb-993d-e072761397c5_0	23	1011	TRUE	TRUE	-	adapter2_r-adapter1_r	adapter1_f-adapter2_f	full_len
1724	080214ad-61fa-495f-bbb7-a5525b0e891b_0	0	1724	FALSE	TRUE	-	adapter1_r	adapter1_f	single_adapter1
1724	080214ad-61fa-495f-bbb7-a5525b0e891b_0	0	1724	FALSE	TRUE	-	adapter1_r	adapter1_f	single_adapter1
1694	080a9ca2-e12b-4829-bbc2-ccb2bb090702_0	22	1716	TRUE	TRUE	-	adapter2_r-adapter1_r	adapter1_f-adapter2_f	full_len
1677	08531be7-0208-4f96-8f09-7253687aad71_0	22	1699	TRUE	TRUE	-	adapter2_r-adapter1_r	adapter1_f-adapter2_f	full_len
1677	08531be7-0208-4f96-8f09-7253687aad71_0	22	1699	TRUE	TRUE	-	adapter2_r-adapter1_r	adapter1_f-adapter2_f	full_len
1675	08571fbf-59fb-4deb-965f-691ba4743736_0	24	1699	FALSE	TRUE	-	adapter2_r	adapter2_f	single_adapter2
1695	088b6249-e812-49cd-a3e6-08ea7be30f40_0	25	1720	TRUE	TRUE	+	adapter1_f-adapter2_f	adapter1_f-adapter2_f	full_len
1700	089e64f9-550f-4ee9-9768-8ab6fc7baa99_0	30	1730	TRUE	TRUE	-	adapter2_r-adapter1_r	adapter1_f-adapter2_f	full_len
1700	08e211b3-7b50-453e-aaef-3da965d2cce8_0	24	1724	TRUE	TRUE	+	adapter1_f-adapter2_f	adapter1_f-adapter2_f	full_len
1687	08e2644e-aa46-4d23-a09e-8ac79dd35aeb_0	31	1718	TRUE	TRUE	-	adapter2_r-adapter1_r	adapter1_f-adapter2_f	full_len
1687	08e2644e-aa46-4d23-a09e-8ac79dd35aeb_0	31	1718	TRUE	TRUE	-	adapter2_r-adapter1_r	adapter1_f-adapter2_f	full_len
1037	0a57de7c-54fb-4a81-bc6a-39e397d8ea8b_0	24	1061	TRUE	TRUE	-	adapter2_r-adapter1_r	adapter1_f-adapter2_f	full_len
981	11911beb-7736-4d12-aabf-3aab341e4ec1_0	26	1007	TRUE	TRUE	-	adapter2_r-adapter1_r	adapter1_f-adapter2_f	full_len
1124	12510227-9fcb-4130-b340-40e4d80e1e38_0	26	1150	TRUE	TRUE	+	adapter1_f-adapter2_f	adapter1_f-adapter2_f	full_len
1263	15f9fe99-f57c-4802-a0e3-c757e251cd6e_0	32	1295	TRUE	TRUE	-	adapter2_r-adapter1_r	adapter1_f-adapter2_f	full_len
1040	1953b8be-3fce-45ac-b66d-30252d9441f8_0	28	1068	TRUE	TRUE	-	adapter2_r-adapter1_r	adapter1_f-adapter2_f	full_len
978	1b30c1a3-2e90-4047-b68e-c48a7c2600af_0	24	1002	TRUE	TRUE	+	adapter1_f-adapter2_f	adapter1_f-adapter2_f	full_len
978	1b30c1a3-2e90-4047-b68e-c48a7c2600af_0	24	1002	TRUE	TRUE	+	adapter1_f-adapter2_f	adapter1_f-adapter2_f	full_len
958	2147b021-e715-4e26-a977-f6a93df0d9f4_0	35	993	TRUE	TRUE	-	adapter2_r-adapter1_r	adapter1_f-adapter2_f	full_len
996	22c20f49-693c-466f-98ac-0b88f7448a91_0	24	1020	TRUE	TRUE	-	adapter2_r-adapter1_r	adapter1_f-adapter2_f	full_len
970	36338720-decb-44c7-9dec-06bc4791d53a_0	27	997	TRUE	TRUE	+	adapter1_f-adapter2_f	adapter1_f-adapter2_f	full_len
1015	386b89f2-cbd0-414b-8e56-80ebad1d7660_0	33	1048	TRUE	TRUE	-	adapter2_r-adapter1_r	adapter1_f-adapter2_f	full_len
985	3c1931c6-46b8-4969-aaaf-6825ae5acb77_0	24	1009	TRUE	TRUE	+	adapter1_f-adapter2_f	adapter1_f-adapter2_f	full_len
1065	3dee6225-6b34-4e61-b647-481e7bfc60b8_0	33	1098	TRUE	TRUE	+	adapter1_f-adapter2_f	adapter1_f-adapter2_f	full_len
972	415389dd-96fc-4b4e-b259-b6208657ae26_0	27	999	TRUE	TRUE	-	adapter2_r-adapter1_r	adapter1_f-adapter2_f	full_len
976	4177438f-70dc-4a6f-b74f-3309a6d98393_0	0	976	FALSE	TRUE	-	adapter1_r	adapter1_f	single_adapter1
917	456c00da-4f41-40df-be2a-252571fc2706_0	31	948	TRUE	TRUE	-	adapter2_r-adapter1_r	adapter1_f-adapter2_f	full_len
997	495cc60d-feba-4658-85c3-e75c825e8ab4_0	20	1017	TRUE	TRUE	+	adapter1_f-adapter2_f	adapter1_f-adapter2_f	full_len
980	4dceb6ce-a1d4-4432-98f6-9d9a10046048_0	24	1004	TRUE	TRUE	+	adapter1_f-adapter2_f	adapter1_f-adapter2_f	full_len
983	50b91e66-05b6-4fd6-bc0d-ba6b81b7c8ff_0	29	1012	TRUE	TRUE	-	adapter2_r-adapter1_r	adapter1_f-adapter2_f	full_len
999	52ef2a77-4822-410e-9f60-5a4ba43e61b4_1	26	1025	TRUE	TRUE	-	adapter2_r-adapter1_r-adapter1_f-adapter2_f	adapter1_f-adapter2_f	full_len
995	54ea3e44-39a5-4acd-9d48-17143f19fe35_0	27	1022	TRUE	TRUE	+	adapter1_f-adapter2_f	adapter1_f-adapter2_f	full_len
965	56dcd31d-dad8-4ba9-863c-490018114490_0	29	994	FALSE	TRUE	-	adapter2_r	adapter2_f	single_adapter2
1116	58552c54-ee5d-4b70-b139-80182098a044_0	20	1136	TRUE	TRUE	+	adapter1_f-adapter2_f	adapter1_f-adapter2_f	full_len
1031	5952d436-0195-4eda-838c-e6e3abb345bf_0	27	1058	FALSE	TRUE	-	adapter2_r	adapter2_f	single_adapter2
1031	5952d436-0195-4eda-838c-e6e3abb345bf_0	27	1058	FALSE	TRUE	-	adapter2_r	adapter2_f	single_adapter2
998	614c9b1d-53e6-493a-8405-8126c65331af_0	23	1021	TRUE	TRUE	-	adapter2_r-adapter1_r	adapter1_f-adapter2_f	full_len
1020	67a89b9d-2ddf-440e-825a-96743abb315c_0	57	1077	TRUE	TRUE	-	adapter2_r-adapter1_r	adapter1_f-adapter2_f	full_len
990	6e0c6149-08fa-4e01-965e-6d4255f2ca9b_0	25	1015	TRUE	TRUE	+	adapter1_f-adapter2_f	adapter1_f-adapter2_f	full_len
997	6e28e6d7-e472-4450-9b61-5c899fc4c6b3_0	26	1023	TRUE	TRUE	-	adapter2_r-adapter1_r	adapter1_f-adapter2_f	full_len
988	6fadbc0a-5576-4fbc-b804-c0a42f30166d_1	26	1014	TRUE	TRUE	-	adapter2_r-adapter1_r-adapter1_f-adapter2_f	adapter1_f-adapter2_f	full_len
994	7206eeb1-379f-47bb-a369-438613f339ef_0	29	1023	TRUE	TRUE	+	adapter1_f-adapter2_f	adapter1_f-adapter2_f	full_len
1044	7b6afdac-64b5-48d8-8c76-01ead8e889c5_0	30	1074	TRUE	TRUE	-	adapter2_r-adapter1_r	adapter1_f-adapter2_f	full_len
1015	7c74a1d3-6070-4ec8-a5db-41e15fbdd9a2_0	23	1038	TRUE	TRUE	+	adapter1_f-adapter2_f	adapter1_f-adapter2_f	full_len
1088	7cf8cc34-d484-401f-96ca-f71669460e12_0	23	1111	TRUE	TRUE	+	adapter1_f-adapter2_f	adapter1_f-adapter2_f	full_len
1004	7e0bdf9d-6ef9-4ddb-b094-b07d22587794_0	21	1025	TRUE	TRUE	-	adapter2_r-adapter1_r	adapter1_f-adapter2_f	full_len
999	8674c050-a995-4ad8-82b3-3d411b726d8a_0	27	1026	TRUE	TRUE	-	adapter2_r-adapter1_r	adapter1_f-adapter2_f	full_len
1041	885be5f5-3c55-4e1c-8f15-eac63522ec6a_0	26	1067	TRUE	TRUE	+	adapter1_f-adapter2_f	adapter1_f-adapter2_f	full_len
1367	89e5c613-ee46-4e5c-a264-090004282c74_0	26	1393	TRUE	TRUE	+	adapter1_f-adapter2_f	adapter1_f-adapter2_f	full_len
1393	9a18b0f7-018a-4c8a-8b59-7bb5d19ae72c_0	23	1416	TRUE	TRUE	+	adapter1_f-adapter2_f	adapter1_f-adapter2_f	full_len
1162	9dfeadf7-fe2b-4055-8e59-36478e76e47b_0	24	1186	TRUE	TRUE	-	adapter2_r-adapter1_r	adapter1_f-adapter2_f	full_len
983	a2e72cda-161e-4b47-809c-0f047a9dd266_0	89	1072	TRUE	TRUE	-	adapter2_r-adapter1_r	adapter1_f-adapter2_f	full_len
1003	b1710e8a-828a-44b2-bdcd-f2a3955ddf2c_0	40	1043	TRUE	TRUE	-	adapter2_r-adapter1_r	adapter1_f-adapter2_f	full_len
1342	b2700680-2d6d-42d2-a8ad-140b869b2050_0	31	1373	TRUE	TRUE	-	adapter2_r-adapter1_r	adapter1_f-adapter2_f	full_len
982	b30dc3bb-93d1-4d16-8fde-72b61c7c98e0_0	30	1012	TRUE	TRUE	+	adapter1_f-adapter2_f	adapter1_f-adapter2_f	full_len
977	b3d815c7-dc28-40f9-9c36-75875b2b8903_0	25	1002	TRUE	TRUE	+	adapter1_f-adapter2_f	adapter1_f-adapter2_f	full_len
999	b3dc702a-8ec7-49f8-af66-685f9460250e_0	26	1025	TRUE	TRUE	-	adapter2_r-adapter1_r	adapter1_f-adapter2_f	full_len
1098	b7131a60-ca2e-45df-ae4c-86adc1bbb5d8_0	24	1122	TRUE	TRUE	-	adapter2_r-adapter1_r	adapter1_f-adapter2_f	full_len
944	b8d45643-4a4b-4de6-94e1-d818cd723989_0	29	973	TRUE	TRUE	+	adapter1_f-adapter2_f	adapter1_f-adapter2_f	full_len
1228	b9262722-59fe-436b-9dff-89a7909118ce_0	26	1254	TRUE	TRUE	-	adapter2_r-adapter1_r	adapter1_f-adapter2_f	full_len
991	c088aaca-e90d-4afc-99a2-3544ba3d574e_0	21	1012	TRUE	TRUE	-	adapter2_r-adapter1_r	adapter1_f-adapter2_f	full_len
991	c088aaca-e90d-4afc-99a2-3544ba3d574e_0	21	1012	TRUE	TRUE	-	adapter2_r-adapter1_r	adapter1_f-adapter2_f	full_len
976	c93ada34-49fb-4691-821a-08f326543a43_1	28	1004	TRUE	TRUE	-	adapter2_r-adapter1_r-adapter1_f-adapter2_f	adapter1_f-adapter2_f	full_len
1209	ca75b9db-2c58-41d4-8454-3d6a5c64d69b_0	25	1234	TRUE	TRUE	-	adapter2_r-adapter1_r	adapter1_f-adapter2_f	full_len
983	cc1e7ecd-d50b-4f03-85f2-2d23636101d4_0	33	1016	TRUE	TRUE	+	adapter1_f-adapter2_f	adapter1_f-adapter2_f	full_len
1042	cfb61f81-fb8e-4893-a7db-4d02fb39f249_0	29	1071	TRUE	TRUE	-	adapter2_r-adapter1_r	adapter1_f-adapter2_f	full_len
875	d534086a-dbe2-4c79-b6ac-6998dfbb3e47_0	0	875	FALSE	TRUE	-	adapter1_r	adapter1_f	single_adapter1
1179	d5690caf-51fd-4142-b832-ade5ba3ab81c_0	26	1205	TRUE	TRUE	-	adapter2_r-adapter1_r	adapter1_f-adapter2_f	full_len
1006	d737982f-100b-47f6-bbd8-696211704010_0	0	1006	FALSE	TRUE	+	adapter2_f	adapter2_f	single_adapter2
993	dafe655a-98ff-4928-9778-f513f25efa7b_0	26	1019	TRUE	TRUE	+	adapter1_f-adapter2_f-adapter1_r	adapter1_f-adapter2_f	full_len
980	e0a570ba-d955-4c87-b34d-195e05f01553_0	25	1005	TRUE	TRUE	-	adapter2_r-adapter1_r	adapter1_f-adapter2_f	full_len
1021	e27a9918-a483-413f-ba3f-cfcb7aaa3e3e_0	27	1048	FALSE	TRUE	-	adapter2_r	adapter2_f	single_adapter2
989	e4aef269-7e34-47aa-a401-d121dde77ab9_0	30	1019	TRUE	TRUE	-	adapter2_r-adapter1_r	adapter1_f-adapter2_f	full_len
982	e5bebae4-53a1-4475-9368-ce3da23f9a3e_0	31	1013	TRUE	TRUE	-	adapter2_r-adapter1_r	adapter1_f-adapter2_f	full_len
1018	ea3a5431-5e6b-4f63-8ae0-9d21a44f1333_0	30	1048	TRUE	TRUE	+	adapter1_f-adapter2_f	adapter1_f-adapter2_f	full_len
985	ecb38985-a8a7-4a64-80fd-4b048669a192_0	23	1008	TRUE	TRUE	-	adapter2_r-adapter1_r	adapter1_f-adapter2_f	full_len
959	ef458bb8-b552-4090-80bf-23fb7c10fb39_0	25	984	TRUE	TRUE	-	adapter2_r-adapter1_r	adapter1_f-adapter2_f	full_len
1053	f208f7c7-9b4c-439e-9c46-7ceba7df1de1_0	29	1082	TRUE	TRUE	-	adapter2_r-adapter1_r	adapter1_f-adapter2_f	full_len
1488	f5664d93-6a51-49ff-9946-c68783652f0a_0	30	1518	TRUE	TRUE	-	adapter2_r-adapter1_r	adapter1_f-adapter2_f	full_len
970	f99f66b9-0d5f-4113-b663-358a430621e6_1	820	1790	TRUE	TRUE	-	adapter1_f-adapter2_f-adapter2_r-adapter1_r	adapter1_f-adapter2_f	full_len
998	faf09771-d3e8-4e45-b515-8de0ed549ec2_0	25	1023	TRUE	TRUE	-	adapter2_r-adapter1_r	adapter1_f-adapter2_f	full_len
998	faf09771-d3e8-4e45-b515-8de0ed549ec2_0	25	1023	TRUE	TRUE	-	adapter2_r-adapter1_r	adapter1_f-adapter2_f	full_len
981	00006b00-8723-4860-b79d-32f37bd2daaa_0	25	1006	TRUE	TRUE	-	adapter2_r-adapter1_r	adapter1_f-adapter2_f	full_len
999	00c9a3f7-a6b1-47b3-89ad-b528bbedf181_0	28	1027	TRUE	TRUE	+	adapter1_f-adapter2_f	adapter1_f-adapter2_f	full_len
1081	00dcebac-bec2-44eb-95d3-63a3308a7ab0_0	22	1103	TRUE	TRUE	+	adapter1_f-adapter2_f	adapter1_f-adapter2_f	full_len
989	025daae1-7ef3-45e6-b1b1-4b5e5b2071b1_0	30	1019	TRUE	TRUE	-	adapter2_r-adapter1_r	adapter1_f-adapter2_f	full_len
990	02a73d90-f0ea-4acb-9eb2-c90bf58ef9bf_0	26	1016	TRUE	TRUE	-	adapter2_r-adapter1_r	adapter1_f-adapter2_f	full_len
955	02a9c4d1-f65d-4c65-a177-4ff50ff9af56_0	33	988	TRUE	TRUE	-	adapter2_r-adapter1_r	adapter1_f-adapter2_f	full_len
978	031ac6e3-c5d2-4597-9308-41cad11d9a00_0	30	1008	TRUE	TRUE	-	adapter2_r-adapter1_r	adapter1_f-adapter2_f	full_len
997	0353e505-0f39-446c-a4e6-bc4bff848a53_0	33	1030	TRUE	TRUE	-	adapter2_r-adapter1_r	adapter1_f-adapter2_f	full_len
985	04185db8-ef83-4e0a-98b9-7857f6196706_0	27	1012	TRUE	TRUE	-	adapter2_r-adapter1_r	adapter1_f-adapter2_f	full_len
989	04253d3e-ed4a-4cdc-850f-e6b65d473347_0	27	1016	TRUE	TRUE	-	adapter2_r-adapter1_r	adapter1_f-adapter2_f	full_len
985	04d3d635-915a-4cbb-a7c3-010e392f8c50_0	35	1020	TRUE	TRUE	-	adapter2_r-adapter1_r	adapter1_f-adapter2_f	full_len
994	04dd93c2-e9e4-439b-ab73-95c6d7d077c1_0	15	1009	TRUE	TRUE	-	adapter2_r-adapter1_r	adapter1_f-adapter2_f	full_len
987	055fed30-c6d9-477f-a110-82b9be404c47_0	18	1005	TRUE	TRUE	+	adapter1_f-adapter2_f	adapter1_f-adapter2_f	full_len
1013	06509866-a111-4de5-8c16-2b772fd066af_0	0	1013	FALSE	TRUE	-	adapter1_r	adapter1_f	single_adapter1
993	069b4d0c-60fb-43a6-a960-33cf705b2f02_0	33	1026	TRUE	TRUE	+	adapter1_f-adapter2_f	adapter1_f-adapter2_f	full_len
987	06d1a1ed-9a6c-44da-afef-4cae5bc9a3e2_0	20	1007	TRUE	TRUE	-	adapter2_r-adapter1_r	adapter1_f-adapter2_f	full_len
1015	06dd48c7-5a43-4c26-89d9-0d2124156654_0	27	1042	TRUE	TRUE	-	adapter2_r-adapter1_r	adapter1_f-adapter2_f	full_len
1008	074f57a4-f41c-4c49-8dba-c76ad3f0fbca_0	24	1032	TRUE	TRUE	-	adapter2_r-adapter1_r	adapter1_f-adapter2_f	full_len
996	07fcac3a-afc8-413b-9838-fc0a259164b5_0	0	996	TRUE	TRUE	-	adapter2_r-adapter1_r	adapter1_f-adapter2_f	full_len
994	08199eac-4c86-420e-a7fc-a0a680175c4e_0	24	1018	TRUE	TRUE	+	adapter1_f-adapter2_f	adapter1_f-adapter2_f	full_len
976	0908bd7b-a7ed-47f6-a058-0f816b11494d_0	25	1001	TRUE	TRUE	-	adapter2_r-adapter1_r	adapter1_f-adapter2_f	full_len
996	0a13db80-cdb1-445e-884b-4af8622c06e9_0	26	1022	TRUE	TRUE	+	adapter1_f-adapter2_f	adapter1_f-adapter2_f	full_len
997	0ae6f3b5-8d29-4de8-914d-c8179b4a11a0_0	28	1025	TRUE	TRUE	+	adapter1_f-adapter2_f	adapter1_f-adapter2_f	full_len
1043	0b7ac670-2fb4-49df-b3b9-a2a99f1c9291_0	21	1064	TRUE	TRUE	-	adapter2_r-adapter1_r	adapter1_f-adapter2_f	full_len
983	0c02295b-5832-4f16-a930-f9693349a0ff_0	33	1016	FALSE	TRUE	+	adapter1_f	adapter1_f	single_adapter1
982	0c29f0c9-fb90-4aa4-b2da-0d86a271dbf0_0	31	1013	FALSE	TRUE	+	adapter1_f	adapter1_f	single_adapter1
994	0c752381-715d-4332-94fd-28a5f708676c_0	25	1019	TRUE	TRUE	-	adapter2_r-adapter1_r	adapter1_f-adapter2_f	full_len
988	0cc3aac8-56d1-4c79-9509-b4bf13e5ee3c_0	29	1017	TRUE	TRUE	+	adapter1_f-adapter2_f	adapter1_f-adapter2_f	full_len
1003	0cfb29a2-3186-4e97-90c7-a1358fb297a6_0	32	1035	TRUE	TRUE	+	adapter1_f-adapter2_f	adapter1_f-adapter2_f	full_len
975	0d155b59-aa7d-4b23-8028-106679d8cc17_0	29	1004	TRUE	TRUE	-	adapter2_r-adapter1_r	adapter1_f-adapter2_f	full_len
975	0d155b59-aa7d-4b23-8028-106679d8cc17_0	29	1004	TRUE	TRUE	-	adapter2_r-adapter1_r	adapter1_f-adapter2_f	full_len
1008	0d6675e2-06ba-4f7b-af3e-b5e20df32e2b_0	28	1036	TRUE	TRUE	+	adapter1_f-adapter2_f	adapter1_f-adapter2_f	full_len
973	0fb92878-6840-4704-af1b-e78ea2d69490_0	27	1000	TRUE	TRUE	-	adapter2_r-adapter1_r	adapter1_f-adapter2_f	full_len
999	101bd9ea-1469-4cf8-b22a-4ffde68c0404_0	27	1026	TRUE	TRUE	-	adapter2_r-adapter1_r	adapter1_f-adapter2_f	full_len
987	10611ecf-63be-4dac-89ac-9121706bc644_0	23	1010	TRUE	TRUE	+	adapter1_f-adapter2_f-adapter2_r	adapter1_f-adapter2_f	full_len
1005	10ad881d-893c-4f9a-859c-67b80f768737_0	23	1028	TRUE	TRUE	-	adapter2_r-adapter1_r	adapter1_f-adapter2_f	full_len
997	113f3b71-7c72-49f1-832a-a0097d05d815_0	23	1020	TRUE	TRUE	-	adapter2_r-adapter1_r	adapter1_f-adapter2_f	full_len
995	11455f8c-d02d-4bb0-ae8c-c31b63398ce6_0	27	1022	TRUE	TRUE	+	adapter1_f-adapter2_f	adapter1_f-adapter2_f	full_len
972	11457a8e-a6a5-4081-adc6-d4ba433678c6_0	28	1000	FALSE	TRUE	-	adapter2_r	adapter2_f	single_adapter2
1009	121ef022-8005-4f75-a3d5-d90e2a678aa0_0	34	1043	TRUE	TRUE	-	adapter2_r-adapter1_r	adapter1_f-adapter2_f	full_len
999	136deffa-685e-4a96-986d-dd9afd101fd0_0	21	1020	TRUE	TRUE	+	adapter1_f-adapter2_f	adapter1_f-adapter2_f	full_len
999	136deffa-685e-4a96-986d-dd9afd101fd0_0	21	1020	TRUE	TRUE	+	adapter1_f-adapter2_f	adapter1_f-adapter2_f	full_len
996	142ce610-7e57-4b76-b2a0-7d19597c3472_0	21	1017	TRUE	TRUE	+	adapter1_f-adapter2_f	adapter1_f-adapter2_f	full_len
1013	15bc00c0-6396-4425-82e2-b6c83957afbd_1	32	1045	TRUE	TRUE	-	adapter2_r-adapter1_r-adapter1_f-adapter2_f	adapter1_f-adapter2_f	full_len
991	1604379f-8ad1-4132-a390-0d3199687665_0	31	1022	TRUE	TRUE	+	adapter1_f-adapter2_f	adapter1_f-adapter2_f	full_len
1003	160eda2f-cec9-4e47-8ccb-aeddad404881_0	22	1025	TRUE	TRUE	+	adapter1_f-adapter2_f	adapter1_f-adapter2_f	full_len
1708	179a7ff4-c76a-4094-a4d4-88458ea8826f_0	21	1729	TRUE	TRUE	-	adapter2_r-adapter1_r	adapter1_f-adapter2_f	full_len
987	182ae044-8d5b-4b38-8978-ad65c9e3c4d1_0	30	1017	TRUE	TRUE	-	adapter2_r-adapter1_r	adapter1_f-adapter2_f	full_len
964	1977e3f3-1654-4319-a966-a9dfad7aa6a4_0	0	964	FALSE	TRUE	-	adapter1_r	adapter1_f	single_adapter1
962	19c8f82b-78c6-45c6-ae70-b5ad081d7cf7_0	21	983	TRUE	TRUE	+	adapter1_f-adapter2_f	adapter1_f-adapter2_f	full_len
969	19fe35f7-8ec5-4cd3-b2b9-99e7f86ad72b_0	32	1001	TRUE	TRUE	-	adapter2_r-adapter1_r-adapter2_f	adapter1_f-adapter2_f	full_len
[truncated: 3,821 more rows]
